# Supplementary material for: Roar of a Champion: Loudness and Voice Pitch Predict Perceived Fighting Ability but Not Success in MMA Fighters
Source: Front Psychol. 2019 Apr 30;10:859. doi: 10.3389/fpsyg.2019.00859 (PMC6502904; doi:10.3389/fpsyg.2019.00859)
Supplement: Table S20 — Dataset ratings. [file Table_2.xlsx]

## Sheet: Roar rating by ALL_by rater
ID	sex	target_01	target_02	target_03	target_04	target_05	target_06	target_08	target_09	target_12	target_13	target_16	target_17	target_19	target_20	target_22	target_23	target_24	target_25	target_26	target_27	target_28	target_29	target_30	target_31	target_32	target_33	target_34	target_35	target_36	target_38	target_40	target_42	target_43	target_44	target_46	target_47	target_48	target_49	target_50	target_51
01F	female	1	1	2	6	2	1	4	3	2	3	2	5	3	1	3	2	1	5	4	3	3	3	1	4	2	3	1	1	5	4	4	6	1	5	4	5	3	2	4	1
02F	female	6	1	4	4	4	4	2	6	3	5	4	4	5	2	6	3	1	2	4	5	3	4	2	3	4	3	3	2	7	1	3	5	3	4	3	4	5	2	2	4
03M	male	1	1	6	7	5	2	3	6	1	7	7	7	6	4	4	1	1	2	6	2	3	6	2	6	1	2	2	1	5	1	6	7	5	3	2	3	6	5	1	4
04F	female	5	2	5	7	6	6	4	7	5	6	5	7	7	5	7	3	3	5	6	4	6	6	5	7	5	5	5	3	6	3	5	7	3	6	4	7	7	4	5	5
05F	female	3	3	5	5	4	3	5	6	4	5	5	6	4	4	6	3	2	4	5	4	5	4	2	5	5	5	4	2	5	3	7	6	4	3	3	5	5	4	3	5
06F	female	4	1	5	6	1	2	5	5	6	7	4	5	7	1	5	4	3	5	5	6	5	7	2	5	3	1	1	2	7	4	5	7	5	5	6	7	4	2	1	5
07F	female	2	3	2	4	1	1	4	4	2	6	5	3	3	2	4	1	1	2	4	2	2	3	5	4	1	3	3	1	3	1	6	4	6	2	4	2	5	2	1	1
08F	female	4	5	4	5	4	1	7	5	5	5	7	7	6	3	6	2	1	3	5	1	4	6	1	6	1	3	5	4	5	1	7	7	1	3	1	2	5	2	4	4
09F	female	2	2	3	5	4	4	4	4	2	3	4	5	4	4	1	5	3	2	5	5	5	6	3	4	2	6	5	3	6	4	5	4	3	3	4	5	4	5	6	4
10F	female	1	1	1	4	1	1	5	7	1	6	5	6	2	4	7	2	1	2	3	2	2	1	2	5	1	2	1	2	1	4	2	3	1	5	1	3	4	2	2	2
11F	female	2	2	3	6	2	2	4	7	3	6	4	5	5	3	5	3	2	2	6	2	3	5	3	4	5	4	3	1	4	4	6	6	3	5	3	2	7	3	2	4
12M	male	3	3	6	5	4	1	6	7	3	7	5	6	4	2	5	3	2	4	5	6	4	5	6	5	3	4	4	1	5	3	7	7	4	5	5	5	5	6	6	6
13F	female	3	3	5	5	5	3	5	5	5	4	5	6	5	3	5	4	2	4	3	4	5	5	5	5	4	4	4	3	6	3	6	5	3	4	3	4	6	4	4	5
14M	male	2	2	6	6	4	3	6	4	2	5	6	6	5	2	6	2	2	5	3	3	4	6	2	6	3	2	3	1	7	3	5	6	3	6	3	5	4	4	3	4
15M	male	1	5	4	6	3	3	7	7	2	5	6	5	3	2	5	3	1	2	3	3	5	4	5	6	2	2	2	1	4	1	4	6	2	5	3	5	5	3	2	4
16F	female	3	2	7	7	3	2	6	6	3	5	5	6	3	3	7	4	1	6	3	3	5	6	3	7	4	4	3	1	7	1	6	7	4	5	4	7	7	4	5	6
17F	female	3	3	5	5	4	3	6	6	5	6	7	6	6	4	5	5	2	6	4	3	6	6	4	6	5	4	4	2	7	5	6	7	3	6	6	6	6	5	5	7
18F	female	3	2	6	7	4	2	5	7	5	7	4	7	5	5	7	3	1	6	5	5	6	6	2	7	4	5	3	1	7	2	6	7	6	7	4	7	7	5	3	5
19M	male	1	1	3	4	3	2	4	6	2	5	3	4	3	2	2	1	1	2	3	2	5	3	1	3	1	2	1	1	5	1	4	4	1	3	3	4	4	2	1	3
20M	male	2	1	6	7	1	3	3	6	1	7	7	7	3	5	5	3	3	5	1	1	2	4	3	5	1	1	2	1	3	2	6	7	3	6	2	2	5	1	2	4
21M	male	2	1	6	6	5	3	6	4	2	6	4	6	4	3	3	1	2	2	4	2	4	5	2	6	5	2	4	2	6	3	6	6	5	3	5	5	5	5	2	5
22F	female	2	2	3	6	3	4	6	7	6	7	5	6	6	2	3	6	1	5	7	1	6	6	2	7	5	3	2	1	7	3	6	7	5	6	7	5	7	2	2	3
23F	female	2	1	3	3	2	2	4	0	2	5	4	4	3	3	4	3	1	3	4	2	3	5	2	5	2	0	2	1	4	3	4	4	2	2	2	5	5	3	2	3
24M	male	4	4	4	5	3	2	4	6	1	6	6	6	5	6	5	3	2	5	6	4	6	5	3	6	3	6	3	3	6	3	6	6	4	4	4	4	4	4	5	5
25F	female	2	1	6	7	3	2	6	5	3	6	6	6	4	5	4	4	1	5	3	3	6	7	2	6	1	2	4	1	7	2	6	6	3	2	5	7	6	3	2	5
26F	female	2	1	6	7	3	2	6	7	1	6	6	7	5	5	4	1	1	2	6	3	5	5	3	7	2	4	4	1	6	1	7	6	3	3	3	6	7	3	2	5
27F	female	1	1	2	4	5	2	6	6	3	7	7	5	1	1	5	1	1	4	5	4	5	6	2	6	3	6	1	1	6	4	7	7	2	5	6	6	7	4	4	5
28M	male	1	1	5	7	3	3	4	6	5	4	5	4	4	2	6	5	1	4	5	2	2	4	4	6	3	2	2	1	3	2	6	6	2	3	4	6	5	5	3	3
29F	female	2	4	5	6	3	3	6	6	2	4	5	5	5	3	4	2	2	5	3	4	4	6	2	6	2	2	4	2	4	4	6	5	3	6	3	6	4	6	3	3
30F	female	3	2	6	6	2	2	5	6	3	5	4	6	7	2	3	2	1	4	1	2	4	5	1	5	1	3	3	2	7	1	5	7	4	4	3	6	7	3	1	5
31M	male	2	2	6	6	4	2	6	6	4	6	6	7	5	2	5	1	1	3	5	3	7	5	3	6	4	3	6	1	6	3	5	5	3	5	5	7	5	4	3	5
32M	male	3	2	3	3	1	6	4	2	3	4	3	3	4	3	5	3	4	5	2	5	5	4	3	6	3	2	2	1	2	2	4	6	2	4	5	6	4	6	7	5
33M	male	2	1	6	5	2	3	7	6	2	5	5	5	6	5	5	2	1	2	4	3	3	5	2	7	2	3	4	3	3	1	6	7	3	3	2	5	5	2	1	5
34F	female	2	1	3	6	4	1	5	5	2	6	3	6	7	5	7	3	1	6	5	3	5	4	2	6	7	1	2	2	6	3	6	7	1	5	6	4	7	4	7	3
35M	male	3	3	4	7	5	3	5	7	1	7	7	7	4	4	5	2	2	5	4	3	6	6	4	6	3	3	3	2	7	2	6	7	3	4	4	6	4	3	4	3
36M	male	6	4	5	5	5	6	5	3	3	4	4	5	5	5	5	2	5	5	2	6	5	4	5	3	3	3	5	2	4	5	4	6	3	5	5	5	3	5	5	4
37F	female	2	0	5	6	2	1	6	7	2	7	6	7	3	7	6	3	1	2	5	4	6	6	6	7	4	5	3	4	7	2	7	7	6	6	5	7	7	7	2	4
38M	male	1	1	1	2	1	1	2	3	1	2	2	2	1	1	2	1	1	1	1	1	1	1	1	2	2	1	1	1	2	1	2	1	2	2	1	2	2	1	1	2
39M	male	2	2	5	6	3	2	5	5	3	6	5	7	5	3	4	4	2	3	3	3	6	6	4	6	6	3	5	1	6	3	6	6	4	4	4	5	6	5	3	5
40F	female	3	1	6	7	2	1	7	6	3	6	6	7	7	4	3	1	1	4	2	2	2	5	3	7	1	4	1	1	7	1	4	7	2	6	2	3	3	1	5	3
41F	female	2	2	6	6	4	2	5	7	3	6	6	7	2	4	4	3	2	5	4	2	5	7	4	7	6	5	2	4	7	2	6	3	5	3	3	4	7	3	3	5
42M	male	5	5	3	6	3	3	5	5	5	6	6	4	5	4	6	4	3	2	4	3	5	7	6	5	4	3	5	3	5	3	6	5	3	6	5	3	6	4	3	3
43M	male	3	1	2	3	2	2	3	3	3	2	2	2	2	2	3	1	4	4	2	3	4	3	3	3	3	2	1	1	2	3	2	3	2	4	3	4	3	2	3	2
44M	male	3	2	4	5	2	3	3	4	2	6	4	6	5	2	5	3	1	4	4	2	4	5	1	6	3	2	2	1	7	3	6	5	3	3	3	5	6	4	2	3
45F	female	1	1	6	6	4	1	4	5	2	4	7	6	5	2	6	2	1	3	4	3	3	6	2	5	5	4	3	1	6	2	6	7	3	5	3	4	7	3	3	3
46F	female	3	2	3	4	2	3	1	2	2	2	3	2	4	2	1	2	1	3	1	3	3	4	2	2	2	1	3	1	3	2	2	4	3	2	2	4	1	2	3	1
47F	female	2	1	4	7	1	1	6	7	2	5	7	7	5	4	5	3	2	4	7	1	4	4	2	6	2	2	1	1	7	2	7	7	4	6	3	5	7	1	5	4
48F	female	5	2	5	5	5	2	6	6	2	3	3	6	5	3	5	2	3	2	3	4	4	5	3	5	4	3	5	1	5	2	3	6	5	5	4	4	4	5	3	4
49F	female	3	4	6	6	5	4	5	6	4	6	6	7	6	4	6	3	2	4	6	3	5	6	2	6	5	5	4	3	7	3	6	6	5	5	3	5	6	4	5	5
50M	male	4	5	4	6	3	5	7	6	5	4	6	7	5	3	6	6	3	7	5	5	7	6	6	5	2	7	5	1	7	5	3	6	6	4	3	5	7	4	2	5
51M	male	3	1	4	5	4	3	5	5	4	6	5	7	5	5	6	2	2	2	3	3	5	7	1	6	3	3	3	1	6	3	5	6	2	5	4	5	4	2	2	5
53M	male	4	1	6	6	4	3	5	7	4	6	4	6	5	3	5	2	2	4	6	5	3	6	4	6	3	5	4	2	6	3	7	5	5	5	3	6	7	3	2	6
54F	female	3	2	4	6	4	2	5	5	4	5	6	6	4	5	5	3	3	4	5	4	4	6	3	5	4	5	4	2	6	4	5	6	4	5	3	5	6	4	3	4
55F	female	2	1	2	6	3	2	5	3	2	6	5	7	7	4	6	3	1	5	5	2	4	5	4	6	2	3	4	2	5	2	2	6	3	3	3	4	7	3	1	3
56M	male	5	3	6	6	5	3	5	4	4	4	4	6	4	3	4	2	2	5	5	5	4	5	2	5	3	5	5	2	6	4	6	6	3	5	5	5	7	4	4	4
57M	male	3	5	6	5	4	3	3	2	5	6	2	5	5	6	5	3	4	5	5	5	6	5	3	6	3	2	3	2	6	5	6	6	4	5	5	6	6	5	4	4
58M	male	2	1	6	4	2	1	3	7	3	7	7	6	4	4	6	4	1	5	3	1	6	7	5	7	5	3	2	1	6	4	7	7	3	4	3	5	6	4	2	4
60M	male	4	3	5	6	3	3	4	5	4	5	6	6	4	5	4	5	5	6	3	3	6	5	4	6	4	4	3	3	6	4	6	6	5	6	5	5	6	5	3	6
62M	male	2	2	5	5	3	2	6	6	2	4	6	6	5	5	6	2	1	3	5	2	5	5	2	5	4	4	3	1	6	2	5	6	4	2	3	4	7	4	2	3
63M	male	3	2	6	4	4	3	6	6	3	5	6	6	5	2	5	3	1	3	5	3	5	6	2	6	4	3	3	2	6	4	6	7	4	5	4	6	6	5	2	5
64M	male	2	2	4	5	4	1	5	6	3	6	5	6	5	2	5	2	1	3	5	3	3	5	2	6	4	3	3	1	6	1	6	5	3	4	4	5	5	2	3	5
65M	male	1	1	1	4	1	1	3	3	1	2	3	3	2	3	2	2	1	3	3	1	2	2	1	4	2	1	2	1	2	1	1	3	3	3	2	3	1	1	1	1
66M	male	1	1	2	5	2	2	3	2	2	5	5	5	2	2	2	3	3	5	3	1	5	2	1	6	1	1	2	1	4	3	3	2	2	3	3	4	3	3	3	5
68M	male	3	2	6	5	4	5	6	6	3	7	6	6	4	2	6	2	2	5	5	4	5	4	3	3	3	4	4	3	4	4	6	6	4	6	4	7	5	7	6	5

## Sheet: Roar rating by ALL_by target
ID	Roar_rating_01F	Roar_rating_02F	Roar_rating_03M	Roar_rating_04F	Roar_rating_05F	Roar_rating_06F	Roar_rating_07F	Roar_rating_08F	Roar_rating_09F	Roar_rating_10F	Roar_rating_11F	Roar_rating_12M	Roar_rating_13F	Roar_rating_14M	Roar_rating_15M	Roar_rating_16F	Roar_rating_17F	Roar_rating_18F	Roar_rating_19M	Roar_rating_20M	Roar_rating_21M	Roar_rating_22F	Roar_rating_23F	Roar_rating_24M	Roar_rating_25F	Roar_rating_26F	Roar_rating_27F	Roar_rating_28M	Roar_rating_29F	Roar_rating_30F	Roar_rating_31M	Roar_rating_32M	Roar_rating_33M	Roar_rating_34F	Roar_rating_35M	Roar_rating_36M	Roar_rating_37F	Roar_rating_38M	Roar_rating_39M	Roar_rating_40F	Roar_rating_41F	Roar_rating_42M	Roar_rating_43M	Roar_rating_44M	Roar_rating_45F	Roar_rating_46F	Roar_rating_47F	Roar_rating_48F	Roar_rating_49F
target_01	1	6	1	5	3	4	2	4	2	1	2	3	3	2	1	3	3	3	1	2	2	2	2	4	2	2	1	1	2	3	2	3	2	2	3	6	2	1	2	3	2	5	3	3	1	3	2	5	3
target_02	1	1	1	2	3	1	3	5	2	1	2	3	3	2	5	2	3	2	1	1	1	2	1	4	1	1	1	1	4	2	2	2	1	1	3	4	0	1	2	1	2	5	1	2	1	2	1	2	4
target_03	2	4	6	5	5	5	2	4	3	1	3	6	5	6	4	7	5	6	3	6	6	3	3	4	6	6	2	5	5	6	6	3	6	3	4	5	5	1	5	6	6	3	2	4	6	3	4	5	6
target_04	6	4	7	7	5	6	4	5	5	4	6	5	5	6	6	7	5	7	4	7	6	6	3	5	7	7	4	7	6	6	6	3	5	6	7	5	6	2	6	7	6	6	3	5	6	4	7	5	6
target_05	2	4	5	6	4	1	1	4	4	1	2	4	5	4	3	3	4	4	3	1	5	3	2	3	3	3	5	3	3	2	4	1	2	4	5	5	2	1	3	2	4	3	2	2	4	2	1	5	5
target_06	1	4	2	6	3	2	1	1	4	1	2	1	3	3	3	2	3	2	2	3	3	4	2	2	2	2	2	3	3	2	2	6	3	1	3	6	1	1	2	1	2	3	2	3	1	3	1	2	4
target_08	4	2	3	4	5	5	4	7	4	5	4	6	5	6	7	6	6	5	4	3	6	6	4	4	6	6	6	4	6	5	6	4	7	5	5	5	6	2	5	7	5	5	3	3	4	1	6	6	5
target_09	3	6	6	7	6	5	4	5	4	7	7	7	5	4	7	6	6	7	6	6	4	7	0	6	5	7	6	6	6	6	6	2	6	5	7	3	7	3	5	6	7	5	3	4	5	2	7	6	6
target_12	2	3	1	5	4	6	2	5	2	1	3	3	5	2	2	3	5	5	2	1	2	6	2	1	3	1	3	5	2	3	4	3	2	2	1	3	2	1	3	3	3	5	3	2	2	2	2	2	4
target_13	3	5	7	6	5	7	6	5	3	6	6	7	4	5	5	5	6	7	5	7	6	7	5	6	6	6	7	4	4	5	6	4	5	6	7	4	7	2	6	6	6	6	2	6	4	2	5	3	6
target_16	2	4	7	5	5	4	5	7	4	5	4	5	5	6	6	5	7	4	3	7	4	5	4	6	6	6	7	5	5	4	6	3	5	3	7	4	6	2	5	6	6	6	2	4	7	3	7	3	6
target_17	5	4	7	7	6	5	3	7	5	6	5	6	6	6	5	6	6	7	4	7	6	6	4	6	6	7	5	4	5	6	7	3	5	6	7	5	7	2	7	7	7	4	2	6	6	2	7	6	7
target_19	3	5	6	7	4	7	3	6	4	2	5	4	5	5	3	3	6	5	3	3	4	6	3	5	4	5	1	4	5	7	5	4	6	7	4	5	3	1	5	7	2	5	2	5	5	4	5	5	6
target_20	1	2	4	5	4	1	2	3	4	4	3	2	3	2	2	3	4	5	2	5	3	2	3	6	5	5	1	2	3	2	2	3	5	5	4	5	7	1	3	4	4	4	2	2	2	2	4	3	4
target_22	3	6	4	7	6	5	4	6	1	7	5	5	5	6	5	7	5	7	2	5	3	3	4	5	4	4	5	6	4	3	5	5	5	7	5	5	6	2	4	3	4	6	3	5	6	1	5	5	6
target_23	2	3	1	3	3	4	1	2	5	2	3	3	4	2	3	4	5	3	1	3	1	6	3	3	4	1	1	5	2	2	1	3	2	3	2	2	3	1	4	1	3	4	1	3	2	2	3	2	3
target_24	1	1	1	3	2	3	1	1	3	1	2	2	2	2	1	1	2	1	1	3	2	1	1	2	1	1	1	1	2	1	1	4	1	1	2	5	1	1	2	1	2	3	4	1	1	1	2	3	2
target_25	5	2	2	5	4	5	2	3	2	2	2	4	4	5	2	6	6	6	2	5	2	5	3	5	5	2	4	4	5	4	3	5	2	6	5	5	2	1	3	4	5	2	4	4	3	3	4	2	4
target_26	4	4	6	6	5	5	4	5	5	3	6	5	3	3	3	3	4	5	3	1	4	7	4	6	3	6	5	5	3	1	5	2	4	5	4	2	5	1	3	2	4	4	2	4	4	1	7	3	6
target_27	3	5	2	4	4	6	2	1	5	2	2	6	4	3	3	3	3	5	2	1	2	1	2	4	3	3	4	2	4	2	3	5	3	3	3	6	4	1	3	2	2	3	3	2	3	3	1	4	3
target_28	3	3	3	6	5	5	2	4	5	2	3	4	5	4	5	5	6	6	5	2	4	6	3	6	6	5	5	2	4	4	7	5	3	5	6	5	6	1	6	2	5	5	4	4	3	3	4	4	5
target_29	3	4	6	6	4	7	3	6	6	1	5	5	5	6	4	6	6	6	3	4	5	6	5	5	7	5	6	4	6	5	5	4	5	4	6	4	6	1	6	5	7	7	3	5	6	4	4	5	6
target_30	1	2	2	5	2	2	5	1	3	2	3	6	5	2	5	3	4	2	1	3	2	2	2	3	2	3	2	4	2	1	3	3	2	2	4	5	6	1	4	3	4	6	3	1	2	2	2	3	2
target_31	4	3	6	7	5	5	4	6	4	5	4	5	5	6	6	7	6	7	3	5	6	7	5	6	6	7	6	6	6	5	6	6	7	6	6	3	7	2	6	7	7	5	3	6	5	2	6	5	6
target_32	2	4	1	5	5	3	1	1	2	1	5	3	4	3	2	4	5	4	1	1	5	5	2	3	1	2	3	3	2	1	4	3	2	7	3	3	4	2	6	1	6	4	3	3	5	2	2	4	5
target_33	3	3	2	5	5	1	3	3	6	2	4	4	4	2	2	4	4	5	2	1	2	3	0	6	2	4	6	2	2	3	3	2	3	1	3	3	5	1	3	4	5	3	2	2	4	1	2	3	5
target_34	1	3	2	5	4	1	3	5	5	1	3	4	4	3	2	3	4	3	1	2	4	2	2	3	4	4	1	2	4	3	6	2	4	2	3	5	3	1	5	1	2	5	1	2	3	3	1	5	4
target_35	1	2	1	3	2	2	1	4	3	2	1	1	3	1	1	1	2	1	1	1	2	1	1	3	1	1	1	1	2	2	1	1	3	2	2	2	4	1	1	1	4	3	1	1	1	1	1	1	3
target_36	5	7	5	6	5	7	3	5	6	1	4	5	6	7	4	7	7	7	5	3	6	7	4	6	7	6	6	3	4	7	6	2	3	6	7	4	7	2	6	7	7	5	2	7	6	3	7	5	7
target_38	4	1	1	3	3	4	1	1	4	4	4	3	3	3	1	1	5	2	1	2	3	3	3	3	2	1	4	2	4	1	3	2	1	3	2	5	2	1	3	1	2	3	3	3	2	2	2	2	3
target_40	4	3	6	5	7	5	6	7	5	2	6	7	6	5	4	6	6	6	4	6	6	6	4	6	6	7	7	6	6	5	5	4	6	6	6	4	7	2	6	4	6	6	2	6	6	2	7	3	6
target_42	6	5	7	7	6	7	4	7	4	3	6	7	5	6	6	7	7	7	4	7	6	7	4	6	6	6	7	6	5	7	5	6	7	7	7	6	7	1	6	7	3	5	3	5	7	4	7	6	6
target_43	1	3	5	3	4	5	6	1	3	1	3	4	3	3	2	4	3	6	1	3	5	5	2	4	3	3	2	2	3	4	3	2	3	1	3	3	6	2	4	2	5	3	2	3	3	3	4	5	5
target_44	5	4	3	6	3	5	2	3	3	5	5	5	4	6	5	5	6	7	3	6	3	6	2	4	2	3	5	3	6	4	5	4	3	5	4	5	6	2	4	6	3	6	4	3	5	2	6	5	5
target_46	4	3	2	4	3	6	4	1	4	1	3	5	3	3	3	4	6	4	3	2	5	7	2	4	5	3	6	4	3	3	5	5	2	6	4	5	5	1	4	2	3	5	3	3	3	2	3	4	3
target_47	5	4	3	7	5	7	2	2	5	3	2	5	4	5	5	7	6	7	4	2	5	5	5	4	7	6	6	6	6	6	7	6	5	4	6	5	7	2	5	3	4	3	4	5	4	4	5	4	5
target_48	3	5	6	7	5	4	5	5	4	4	7	5	6	4	5	7	6	7	4	5	5	7	5	4	6	7	7	5	4	7	5	4	5	7	4	3	7	2	6	3	7	6	3	6	7	1	7	4	6
target_49	2	2	5	4	4	2	2	2	5	2	3	6	4	4	3	4	5	5	2	1	5	2	3	4	3	3	4	5	6	3	4	6	2	4	3	5	7	1	5	1	3	4	2	4	3	2	1	5	4
target_50	4	2	1	5	3	1	1	4	6	2	2	6	4	3	2	5	5	3	1	2	2	2	2	5	2	2	4	3	3	1	3	7	1	7	4	5	2	1	3	5	3	3	3	2	3	3	5	3	5
target_51	1	4	4	5	5	5	1	4	4	2	4	6	5	4	4	6	7	5	3	4	5	3	3	5	5	5	5	3	3	5	5	5	5	3	3	4	4	2	5	3	5	3	2	3	3	1	4	4	5
[truncated: 15 more columns]

## Sheet: Utterance rating by ALL_by rate
ID	sex	target_01	target_02	target_03	target_04	target_05	target_06	target_08	target_09	target_12	target_13	target_16	target_17	target_19	target_20	target_22	target_23	target_24	target_25	target_26	target_27	target_28	target_29	target_30	target_31	target_32	target_33	target_34	target_35	target_36	target_38	target_40	target_42	target_43	target_44	target_46	target_47	target_48	target_49	target_50	target_51
01F	female	4	5	5	5	5	3	6	2	2	4	2	1	5	3	1	2	5	4	1	4	2	2	2	2	3	3	3	5	1	5	2	4	1	3	2	4	3	3	4	6
02F	female	4	5	4	3	4	5	5	5	4	2	5	1	4	3	2	2	4	2	2	2	5	3	2	3	1	3	4	2	4	4	4	3	1	4	2	1	5	4	2	3
03M	male	6	7	6	3	5	1	6	6	5	2	6	5	3	3	2	2	5	3	2	1	4	4	6	6	3	5	4	6	7	6	3	6	4	3	2	2	6	5	6	6
04F	female	5	5	6	5	5	6	1	5	6	3	1	6	2	5	6	5	6	4	5	5	5	6	4	6	4	4	3	6	5	4	5	5	1	6	4	4	4	6	4	6
05F	female	4	4	3	4	4	4	4	2	3	3	2	2	3	3	3	3	5	3	3	3	4	4	4	4	3	2	4	4	3	5	3	4	4	3	3	3	3	4	3	4
06F	female	4	4	5	5	5	4	5	3	3	2	5	4	3	2	4	3	6	5	4	5	2	5	2	6	3	2	3	4	4	5	4	6	2	2	3	2	2	4	4	6
07F	female	2	2	1	2	1	1	1	1	1	1	1	1	1	3	3	2	2	1	2	1	1	1	1	2	1	1	1	3	1	1	1	2	1	1	1	1	3	1	1	3
08F	female	3	5	5	1	3	1	5	2	3	2	4	6	4	2	2	4	4	5	3	3	2	1	4	2	6	2	4	2	4	4	5	3	6	7	4	1	3	3	6	3
09F	female	2	5	4	3	4	5	5	2	4	3	2	2	2	3	3	2	3	3	3	2	4	4	6	3	5	2	3	3	2	3	5	4	5	2	1	1	4	5	5	5
10F	female	3	2	1	1	1	1	4	2	1	2	2	1	2	2	1	2	1	1	2	1	1	2	1	4	2	1	1	1	1	3	1	3	1	1	2	1	2	1	2	4
11F	female	5	4	3	2	1	3	4	2	4	1	2	2	2	1	1	1	4	3	2	1	2	3	4	3	3	2	3	1	2	4	3	5	1	2	2	1	3	3	4	5
12M	male	5	2	4	3	4	2	3	5	5	2	4	5	3	3	3	2	4	2	3	4	5	4	3	3	3	2	3	1	1	5	4	4	1	5	3	1	5	4	5	2
13F	female	2	2	1	3	2	5	1	3	3	2	2	3	1	1	3	3	3	3	3	3	3	1	1	3	2	3	2	2	1	2	2	2	2	3	1	1	1	2	1	2
14M	male	5	5	3	2	5	5	4	3	5	3	4	3	5	2	5	2	5	5	3	4	4	4	4	5	3	3	4	5	3	6	2	5	3	5	2	2	5	4	3	6
15M	male	3	4	3	1	2	3	3	2	3	1	2	3	2	2	1	1	3	2	2	1	4	2	2	3	2	1	3	3	2	4	1	3	2	3	2	1	3	2	2	3
16F	female	5	5	4	1	4	2	6	2	2	5	3	3	2	3	3	5	3	3	4	3	1	2	5	6	3	2	3	3	5	3	5	6	4	5	3	3	3	3	6	5
17F	female	3	6	5	3	3	2	4	2	2	3	4	3	4	3	2	3	5	3	2	2	3	6	5	4	5	2	2	2	4	7	6	6	4	6	2	3	5	2	5	5
18F	female	1	6	2	1	2	2	2	3	1	1	2	1	3	1	2	2	2	3	1	2	2	3	2	3	2	2	2	4	1	6	1	2	1	4	3	1	1	2	3	2
19M	male	2	3	2	2	4	2	2	2	1	2	2	2	2	2	1	1	2	2	2	2	2	2	3	2	2	2	2	2	2	3	2	1	4	1	3	2	2	2	3	2
20M	male	5	5	4	4	3	4	4	3	4	1	2	3	3	4	1	2	5	3	4	4	5	3	2	3	3	1	2	5	4	5	6	3	2	3	5	1	6	2	4	3
21M	male	5	6	5	5	6	3	6	4	5	2	5	3	3	5	3	1	4	3	2	3	4	3	5	4	4	3	4	3	4	5	2	2	3	5	4	4	4	3	5	4
22F	female	6	6	6	6	2	4	6	2	7	1	2	2	3	7	1	5	5	5	1	2	2	6	1	7	3	1	1	3	5	5	3	5	3	6	1	1	6	2	2	6
23F	female	5	5	4	2	3	4	5	4	5	2	4	4	2	3	3	3	4	2	3	3	3	5	2	5	4	4	3	4	4	4	3	4	3	5	3	2	3	3	4	5
24M	male	6	4	2	2	2	3	5	4	6	3	2	4	4	4	3	2	3	6	2	3	3	4	2	5	4	2	2	3	4	4	2	3	2	6	3	2	5	4	1	4
25F	female	5	7	2	6	3	1	3	5	3	1	1	1	2	2	2	1	1	3	2	2	2	1	2	6	1	4	2	4	1	6	1	4	2	3	5	1	4	1	2	2
26F	female	5	4	4	4	3	3	4	3	4	1	3	3	3	3	2	3	4	4	2	3	4	2	3	5	2	3	2	3	2	5	1	4	1	5	1	1	1	1	4	4
27F	female	6	5	5	2	3	4	7	3	6	1	5	4	4	4	1	1	3	3	2	1	5	4	3	5	5	2	2	2	4	4	2	3	1	5	4	2	4	1	3	3
28M	male	6	4	4	6	5	3	6	3	3	5	4	5	1	6	4	5	5	3	2	2	3	5	4	3	3	3	3	5	4	5	2	6	6	5	3	3	4	2	5	4
29F	female	6	5	5	1	5	4	6	4	2	3	5	3	4	3	2	3	5	3	5	3	6	3	4	6	3	5	3	2	4	5	2	5	2	6	2	2	6	2	6	5
30F	female	6	6	3	1	4	6	6	3	4	2	3	2	5	3	1	1	4	5	3	4	6	4	1	5	4	3	3	4	5	5	1	3	1	6	2	1	4	1	5	5
31M	male	3	5	6	5	5	6	6	4	4	3	6	6	5	5	4	5	6	5	6	3	4	4	4	5	5	3	5	3	4	5	3	6	3	4	2	5	5	5	4	5
32M	male	5	2	4	3	3	5	4	2	4	3	3	5	4	4	2	2	3	3	2	4	3	4	3	3	4	3	5	2	5	5	2	2	2	5	2	3	4	3	4	2
33M	male	5	5	5	1	4	5	5	4	6	3	6	2	3	5	2	3	2	5	4	3	5	3	4	4	5	2	3	1	4	6	1	3	3	5	4	1	2	4	3	3
34F	female	2	3	5	3	5	7	4	5	6	2	3	7	5	5	3	3	5	5	4	4	6	3	4	5	6	2	4	5	4	7	3	4	1	6	4	2	6	4	5	4
35M	male	2	2	3	1	2	1	5	3	2	2	2	2	2	2	2	2	4	2	3	2	1	3	3	4	3	1	1	3	2	4	1	5	3	3	2	2	2	2	3	3
36M	male	5	6	4	4	4	3	5	4	5	4	5	5	4	3	4	3	5	5	4	3	6	4	5	6	4	5	6	3	5	6	1	5	3	5	4	3	5	5	5	4
37F	female	3	5	4	1	2	3	6	3	5	1	4	2	3	3	1	4	5	3	2	1	2	3	3	5	3	1	1	1	2	5	2	5	2	5	1	1	5	2	2	3
38M	male	1	4	2	1	2	3	1	2	3	1	3	1	2	2	1	1	1	2	1	2	3	1	3	2	2	1	2	2	1	3	1	2	1	3	1	1	2	1	3	3
39M	male	6	6	3	6	2	2	6	2	6	3	2	2	2	1	4	4	3	4	3	5	3	4	3	4	3	2	6	5	4	6	5	6	3	7	1	1	6	3	4	6
40F	female	6	6	5	4	3	5	5	1	6	3	6	5	5	4	4	4	4	5	3	6	3	4	3	5	5	1	4	3	6	4	5	6	3	4	1	2	5	4	2	6
41F	female	2	3	5	6	6	2	2	3	5	5	3	3	3	3	3	3	2	3	2	5	2	2	5	7	4	3	5	3	2	3	2	6	2	4	4	3	2	7	4	6
42M	male	4	5	3	4	4	6	4	3	3	3	3	2	6	3	2	2	6	4	3	3	5	5	4	6	4	3	2	5	2	5	3	5	4	3	3	2	4	2	4	5
43M	male	3	3	3	3	2	4	2	3	2	2	2	3	3	2	2	2	2	2	3	4	3	3	3	4	2	3	3	2	3	3	2	2	4	2	2	3	3	2	2	3
44M	male	5	4	4	2	5	4	4	3	3	2	4	3	4	4	2	2	6	4	3	3	4	3	3	4	4	2	3	3	3	5	2	4	2	4	2	2	5	2	5	4
45F	female	3	3	4	2	4	1	5	2	3	1	3	3	3	2	1	1	3	3	3	2	4	2	4	4	3	1	3	3	2	4	4	3	1	4	2	2	4	3	3	2
46F	female	2	3	2	1	4	2	4	2	2	3	2	1	2	3	1	1	3	1	2	1	3	2	1	3	1	2	2	4	2	4	2	1	1	3	2	1	3	1	1	4
47F	female	5	3	5	2	2	3	6	5	4	3	3	2	6	6	2	3	3	4	4	2	3	2	3	4	2	1	2	4	1	4	1	5	1	4	2	1	4	4	4	3
48F	female	4	5	2	1	3	4	5	2	3	2	3	3	2	2	3	2	5	2	4	4	4	2	3	5	2	1	1	5	1	5	5	4	2	5	2	1	3	2	3	3
49F	female	2	6	4	4	4	4	6	2	2	2	3	5	2	4	2	3	5	6	4	3	3	4	4	5	4	3	3	3	5	5	4	3	3	2	4	2	5	1	4	6
50M	male	7	7	5	6	7	7	7	4	7	2	3	5	5	3	1	2	7	4	6	3	6	6	6	7	2	3	7	6	6	7	2	5	1	5	5	2	5	3	6	7
51M	male	4	5	5	5	5	5	5	5	6	2	6	2	2	4	2	2	4	4	6	3	3	4	2	7	3	3	5	5	5	5	3	5	2	3	2	2	6	4	4	6
53M	male	4	5	3	1	2	2	4	2	5	1	4	2	3	3	3	2	4	3	3	2	3	2	2	4	3	1	4	4	4	6	2	5	3	4	3	2	3	2	2	5
54F	female	5	4	4	3	3	2	5	4	4	3	3	4	3	3	2	3	5	4	4	4	4	4	3	4	4	3	3	4	4	5	2	4	3	3	4	2	0	3	3	5
55F	female	6	5	3	4	5	4	5	5	6	3	5	3	5	3	1	2	4	5	2	3	3	4	4	5	2	3	5	3	3	6	4	4	1	6	2	3	5	4	2	4
56M	male	4	5	3	4	3	4	5	2	6	3	4	5	4	2	2	2	5	5	4	4	4	4	3	5	2	4	3	5	4	5	3	4	3	6	5	3	5	2	2	5
57M	male	3	5	6	2	5	6	4	2	3	2	3	5	2	4	2	2	6	2	3	4	6	3	3	6	4	2	3	5	3	5	2	5	1	5	2	1	3	3	4	5
58M	male	3	4	4	3	5	6	4	3	1	3	1	1	1	2	4	3	6	1	4	5	2	4	2	5	2	3	3	4	2	3	2	5	5	2	3	5	1	3	3	3
60M	male	5	4	6	4	6	7	6	3	4	4	2	4	5	5	4	5	5	5	3	4	5	4	4	5	5	3	5	5	6	6	2	5	3	4	3	5	5	5	3	5
62M	male	4	5	4	1	3	5	5	5	5	3	4	4	4	5	2	4	6	4	1	3	3	3	4	6	3	2	3	5	4	5	5	5	3	5	3	2	5	3	2	4
63M	male	6	5	5	3	5	5	5	4	6	3	5	4	4	5	3	5	6	5	2	3	6	3	5	5	3	4	4	5	5	6	5	5	4	6	4	2	6	4	5	4
64M	male	7	7	6	1	3	5	7	3	6	3	5	2	6	2	3	3	4	4	3	3	4	4	5	5	5	2	6	6	4	5	2	4	2	6	1	2	4	1	5	6
65M	male	4	3	1	1	1	1	1	3	2	1	1	2	2	4	1	1	1	3	2	1	1	3	1	1	1	2	1	2	4	3	1	4	2	4	2	3	4	2	2	3
66M	male	4	5	5	6	5	4	3	3	6	2	5	2	5	5	1	5	6	4	5	4	5	4	5	6	5	3	3	4	4	5	6	3	3	5	3	4	4	4	5	6
68M	male	4	5	7	7	6	6	4	4	6	4	5	7	4	6	3	4	5	4	5	5	4	5	6	5	4	3	3	6	4	5	5	6	3	4	5	4	5	4	6	6

## Sheet: Utterance rating by ALL_by targ
ID	Utterance_rating_01F	Utterance_rating_02F	Utterance_rating_03M	Utterance_rating_04F	Utterance_rating_05F	Utterance_rating_06F	Utterance_rating_07F	Utterance_rating_08F	Utterance_rating_09F	Utterance_rating_10F	Utterance_rating_11F	Utterance_rating_12M	Utterance_rating_13F	Utterance_rating_14M	Utterance_rating_15M	Utterance_rating_16F	Utterance_rating_17F	Utterance_rating_18F	Utterance_rating_19M	Utterance_rating_20M	Utterance_rating_21M	Utterance_rating_22F	Utterance_rating_23F	Utterance_rating_24M	Utterance_rating_25F	Utterance_rating_26F	Utterance_rating_27F	Utterance_rating_28M	Utterance_rating_29F	Utterance_rating_30F	Utterance_rating_31M	Utterance_rating_32M	Utterance_rating_33M	Utterance_rating_34F	Utterance_rating_35M	Utterance_rating_36M	Utterance_rating_37F	Utterance_rating_38M	Utterance_rating_39M	Utterance_rating_40F	Utterance_rating_41F	Utterance_rating_42M	Utterance_rating_43M	Utterance_rating_44M	Utterance_rating_45F	Utterance_rating_46F	Utterance_rating_47F	Utterance_rating_48F	Utterance_rating_49F
target_01	4	4	6	5	4	4	2	3	2	3	5	5	2	5	3	5	3	1	2	5	5	6	5	6	5	5	6	6	6	6	3	5	5	2	2	5	3	1	6	6	2	4	3	5	3	2	5	4	2
target_02	5	5	7	5	4	4	2	5	5	2	4	2	2	5	4	5	6	6	3	5	6	6	5	4	7	4	5	4	5	6	5	2	5	3	2	6	5	4	6	6	3	5	3	4	3	3	3	5	6
target_03	5	4	6	6	3	5	1	5	4	1	3	4	1	3	3	4	5	2	2	4	5	6	4	2	2	4	5	4	5	3	6	4	5	5	3	4	4	2	3	5	5	3	3	4	4	2	5	2	4
target_04	5	3	3	5	4	5	2	1	3	1	2	3	3	2	1	1	3	1	2	4	5	6	2	2	6	4	2	6	1	1	5	3	1	3	1	4	1	1	6	4	6	4	3	2	2	1	2	1	4
target_05	5	4	5	5	4	5	1	3	4	1	1	4	2	5	2	4	3	2	4	3	6	2	3	2	3	3	3	5	5	4	5	3	4	5	2	4	2	2	2	3	6	4	2	5	4	4	2	3	4
target_06	3	5	1	6	4	4	1	1	5	1	3	2	5	5	3	2	2	2	2	4	3	4	4	3	1	3	4	3	4	6	6	5	5	7	1	3	3	3	2	5	2	6	4	4	1	2	3	4	4
target_08	6	5	6	1	4	5	1	5	5	4	4	3	1	4	3	6	4	2	2	4	6	6	5	5	3	4	7	6	6	6	6	4	5	4	5	5	6	1	6	5	2	4	2	4	5	4	6	5	6
target_09	2	5	6	5	2	3	1	2	2	2	2	5	3	3	2	2	2	3	2	3	4	2	4	4	5	3	3	3	4	3	4	2	4	5	3	4	3	2	2	1	3	3	3	3	2	2	5	2	2
target_12	2	4	5	6	3	3	1	3	4	1	4	5	3	5	3	2	2	1	1	4	5	7	5	6	3	4	6	3	2	4	4	4	6	6	2	5	5	3	6	6	5	3	2	3	3	2	4	3	2
target_13	4	2	2	3	3	2	1	2	3	2	1	2	2	3	1	5	3	1	2	1	2	1	2	3	1	1	1	5	3	2	3	3	3	2	2	4	1	1	3	3	5	3	2	2	1	3	3	2	2
target_16	2	5	6	1	2	5	1	4	2	2	2	4	2	4	2	3	4	2	2	2	5	2	4	2	1	3	5	4	5	3	6	3	6	3	2	5	4	3	2	6	3	3	2	4	3	2	3	3	3
target_17	1	1	5	6	2	4	1	6	2	1	2	5	3	3	3	3	3	1	2	3	3	2	4	4	1	3	4	5	3	2	6	5	2	7	2	5	2	1	2	5	3	2	3	3	3	1	2	3	5
target_19	5	4	3	2	3	3	1	4	2	2	2	3	1	5	2	2	4	3	2	3	3	3	2	4	2	3	4	1	4	5	5	4	3	5	2	4	3	2	2	5	3	6	3	4	3	2	6	2	2
target_20	3	3	3	5	3	2	3	2	3	2	1	3	1	2	2	3	3	1	2	4	5	7	3	4	2	3	4	6	3	3	5	4	5	5	2	3	3	2	1	4	3	3	2	4	2	3	6	2	4
target_22	1	2	2	6	3	4	3	2	3	1	1	3	3	5	1	3	2	2	1	1	3	1	3	3	2	2	1	4	2	1	4	2	2	3	2	4	1	1	4	4	3	2	2	2	1	1	2	3	2
target_23	2	2	2	5	3	3	2	4	2	2	1	2	3	2	1	5	3	2	1	2	1	5	3	2	1	3	1	5	3	1	5	2	3	3	2	3	4	1	4	4	3	2	2	2	1	1	3	2	3
target_24	5	4	5	6	5	6	2	4	3	1	4	4	3	5	3	3	5	2	2	5	4	5	4	3	1	4	3	5	5	4	6	3	2	5	4	5	5	1	3	4	2	6	2	6	3	3	3	5	5
target_25	4	2	3	4	3	5	1	5	3	1	3	2	3	5	2	3	3	3	2	3	3	5	2	6	3	4	3	3	3	5	5	3	5	5	2	5	3	2	4	5	3	4	2	4	3	1	4	2	6
target_26	1	2	2	5	3	4	2	3	3	2	2	3	3	3	2	4	2	1	2	4	2	1	3	2	2	2	2	2	5	3	6	2	4	4	3	4	2	1	3	3	2	3	3	3	3	2	4	4	4
target_27	4	2	1	5	3	5	1	3	2	1	1	4	3	4	1	3	2	2	2	4	3	2	3	3	2	3	1	2	3	4	3	4	3	4	2	3	1	2	5	6	5	3	4	3	2	1	2	4	3
target_28	2	5	4	5	4	2	1	2	4	1	2	5	3	4	4	1	3	2	2	5	4	2	3	3	2	4	5	3	6	6	4	3	5	6	1	6	2	3	3	3	2	5	3	4	4	3	3	4	3
target_29	2	3	4	6	4	5	1	1	4	2	3	4	1	4	2	2	6	3	2	3	3	6	5	4	1	2	4	5	3	4	4	4	3	3	3	4	3	1	4	4	2	5	3	3	2	2	2	2	4
target_30	2	2	6	4	4	2	1	4	6	1	4	3	1	4	2	5	5	2	3	2	5	1	2	2	2	3	3	4	4	1	4	3	4	4	3	5	3	3	3	3	5	4	3	3	4	1	3	3	4
target_31	2	3	6	6	4	6	2	2	3	4	3	3	3	5	3	6	4	3	2	3	4	7	5	5	6	5	5	3	6	5	5	3	4	5	4	6	5	2	4	5	7	6	4	4	4	3	4	5	5
target_32	3	1	3	4	3	3	1	6	5	2	3	3	2	3	2	3	5	2	2	3	4	3	4	4	1	2	5	3	3	4	5	4	5	6	3	4	3	2	3	5	4	4	2	4	3	1	2	2	4
target_33	3	3	5	4	2	2	1	2	2	1	2	2	3	3	1	2	2	2	2	1	3	1	4	2	4	3	2	3	5	3	3	3	2	2	1	5	1	1	2	1	3	3	3	2	1	2	1	1	3
target_34	3	4	4	3	4	3	1	4	3	1	3	3	2	4	3	3	2	2	2	2	4	1	3	2	2	2	2	3	3	3	5	5	3	4	1	6	1	2	6	4	5	2	3	3	3	2	2	1	3
target_35	5	2	6	6	4	4	3	2	3	1	1	1	2	5	3	3	2	4	2	5	3	3	4	3	4	3	2	5	2	4	3	2	1	5	3	3	1	2	5	3	3	5	2	3	3	4	4	5	3
target_36	1	4	7	5	3	4	1	4	2	1	2	1	1	3	2	5	4	1	2	4	4	5	4	4	1	2	4	4	4	5	4	5	4	4	2	5	2	1	4	6	2	2	3	3	2	2	1	1	5
target_38	5	4	6	4	5	5	1	4	3	3	4	5	2	6	4	3	7	6	3	5	5	5	4	4	6	5	4	5	5	5	5	5	6	7	4	6	5	3	6	4	3	5	3	5	4	4	4	5	5
target_40	2	4	3	5	3	4	1	5	5	1	3	4	2	2	1	5	6	1	2	6	2	3	3	2	1	1	2	2	2	1	3	2	1	3	1	1	2	1	5	5	2	3	2	2	4	2	1	5	4
target_42	4	3	6	5	4	6	2	3	4	3	5	4	2	5	3	6	6	2	1	3	2	5	4	3	4	4	3	6	5	3	6	2	3	4	5	5	5	2	6	6	6	5	2	4	3	1	5	4	3
target_43	1	1	4	1	4	2	1	6	5	1	1	1	2	3	2	4	4	1	4	2	3	3	3	2	2	1	1	6	2	1	3	2	3	1	3	3	2	1	3	3	2	4	4	2	1	1	1	2	3
target_44	3	4	3	6	3	2	1	7	2	1	2	5	3	5	3	5	6	4	1	3	5	6	5	6	3	5	5	5	6	6	4	5	5	6	3	5	5	3	7	4	4	3	2	4	4	3	4	5	2
target_46	2	2	2	4	3	3	1	4	1	2	2	3	1	2	2	3	2	3	3	5	4	1	3	3	5	1	4	3	2	2	2	2	4	4	2	4	1	1	1	1	4	3	2	2	2	2	2	2	4
target_47	4	1	2	4	3	2	1	1	1	1	1	1	1	2	1	3	3	1	2	1	4	1	2	2	1	1	2	3	2	1	5	3	1	2	2	3	1	1	1	2	3	2	3	2	2	1	1	1	2
target_48	3	5	6	4	3	2	3	3	4	2	3	5	1	5	3	3	5	1	2	6	4	6	3	5	4	1	4	4	6	4	5	4	2	6	2	5	5	2	6	5	2	4	3	5	4	3	4	3	5
target_49	3	4	5	6	4	4	1	3	5	1	3	4	2	4	2	3	2	2	2	2	3	2	3	4	1	1	1	2	2	1	5	3	4	4	2	5	2	1	3	4	7	2	2	2	3	1	4	2	1
target_50	4	2	6	4	3	4	1	6	5	2	4	5	1	3	2	6	5	3	3	4	5	2	4	1	2	4	3	5	6	5	4	4	3	5	3	5	2	3	4	2	4	4	2	5	3	1	4	3	4
target_51	6	3	6	6	4	6	3	3	5	4	5	2	2	6	3	5	5	2	2	3	4	6	5	4	2	4	3	4	5	5	5	2	3	4	3	4	3	3	6	6	6	5	3	4	2	4	3	3	6
[truncated: 15 more columns]

## Sheet: Raters descriptives
ID	sex	age	height_cm	weight_kg
10F	female	20	169	65
11F	female	32	176	67
13F	female	30	160	60
16F	female	27	177	63
17F	female	24	172	73
18F	female	21	165	63
1F1	female	22	165	46
22F	female	24	172	62
25F	female	24	162	48
26F	female	23	175	71
27F	female	33	168	68
29F	female	23	167.5	59
2F1	female	19	173	57
30F	female	24	163	52
33F	female	22	170	60
34F	female	18	156	40
37F	female	28	180	80
40F	female	30	175	51
45F	female	22	158	46
46F	female	18	160	54
47F	female	25	177	60
48F	female	22	158	46
49F	female	32	171	57
4F1	female	20	162	56
55F	female	20	178	65
5F1	female	31	170	57
6F1	female	27	163	57
7F1	female	23	167	67
8F1	female	22	175	72
9F1	female	28	166	54
23F	female
41F	female	27	169	56,7
54F	female	21	174	58
12M	male	28	181	79
14M	male	27	175	65
15M	male	24	183	76
19M	male	28	170	88
20M	male	36	189	90
21M	male	26	185	70
24M	male	27	191	78
28M	male	20	170	55
31M	male	34	178	82
32M	male	26	178	62
35M	male	23	183	99
36M	male	23	185	88
38M	male	36	182	74
39M	male	36	189	79
3M1	male	29	178	77
42M	male	27	184	90
43M	male	29	187	76
44M	male	34	190	92
50M	male	25	183	73
51M	male	23	183	90
52M	male	21	183	81
53M	male	20	178	78
56M	male	20	180	66
57M	male	26	187	87
58M	male	21	180	78
59M	male	31	189	100
60M	male	24	184	75
62M	male	25	193	75
63M	male	20	174	63
64M	male	33	179	75
65M	male	23	175	63
66M	male	33	188	95
67M	male	28	170	57
68M	male	35	188	70
61M	male	25	172	71
