# Supplementary material for: Roar of a Champion: Loudness and Voice Pitch Predict Perceived Fighting Ability but Not Success in MMA Fighters
Source: Front Psychol. 2019 Apr 30;10:859. doi: 10.3389/fpsyg.2019.00859 (PMC6502904; doi:10.3389/fpsyg.2019.00859)
Supplement: Table S21 — Dataset targets. [file Table_3.xlsx]

## Sheet: R and U - Rating all - averaged
ID	age	height	weight	MMA_weight_category	Weight_group	Fat_percent	Fat_kg	MuscleMass_percent	MuscleMass_kg	wins	losses	draws	fights_count	win_ratio	right_handgrip_#1	right_handgrip_#rh2	right_handgrip_#rh3	right_handgrip_MEAN	right_handgrip_MAX	left_handgrip_#1	left_handgrip_#2	left_handgrip_#3	left_handgrip_MEAN	left_handgrip_MAX	Handgrip_mean	FVC_l	FEV1_l	PEF	Shout_F0_(h1)_hz	Shout_F3_(khz2)_hz	Shout_HNR_dB	Shout_duration_s	shout_intensity_mean_dB	Utterance_F0_Hz	Utterance_F3(burg)_Hz	Utterance_HNR_dB	Utterance_intensity_dB	Utterance_duration_s	Shout_rating_byALL	Shout_rating_byWOMEN	Shout_rating_byMEN	utterance_rating_byALL	utterance_rating_byWOMEN	utterance_rating_byMEN
target_01	22	189.5	77.9	Middleweight	Middleweight	4	3.1	91.2709	71.1	2	1	0	3	0.666667	47.2	46.7	48.1	47.3333	48.1	55	48.8	46.3	50.0333	55	48.6833	4.84	4.84	11.65	339.164	2330	9.543	0.598531	50.5966	111.679	2352.29	11.188	59.417	10.023	2.625	2.625	2.625	4.17188	3.9375	4.40625
target_02	23	174.2	75.2	Welterweight	Middleweight	7	5.3	88.2979	66.4	1	0	0	1	1	49.1	53.6	54.4	52.3667	54.4	45.8	48.7	46.3	46.9333	48.7	49.65	4.71	4.71	8.43	271.933	2394	7.286	0.400833	45.2757	115.888	2436.67	8.243	58.4784	9.28001	2.04688	1.875	2.21875	4.54688	4.5	4.59375
target_03	21	173.7	71	Welterweight	Middleweight	4.2	3	90.9859	64.6	0	1	0	1	0	44.5	54.4	51.7	50.2	54.4	47.6	54.9	48.5	50.3333	54.9	50.2667	4.12	3.83	6.7	416.936	2464	6.865	0.849052	54.6513	140.17	2551.42	12.592	62.8659	6.71097	4.4375	4.3125	4.5625	3.92188	3.78125	4.0625
target_04	21	183.6	118.9	Heavyweight	Heavyweight	23	27.3	73.2548	87.1	1	0	0	1	1	57.7	54.1	52.9	54.9	57.7	59.4	58	58.7	58.7	59.4	56.8	5.35	4.89	7.04	413.573	2492	4.06	0.998615	57.4121	106.656	2441.17	3.397	52.7326	9.80604	5.42188	5.625	5.21875	3.03125	2.875	3.1875
target_05	31	161.2	57.4	Bantamweight	Lightweight	7.7	4.4	87.6307	50.3	3	1	0	4	0.75	41.9	41.5	42.2	41.8667	42.2	38.8	38.4	37.3	38.1667	38.8	40.0167	3.51	3.22	5.25	453.997	2744	11.481	0.711458	50.4532	171.525	2713.72	14.205	63.8969	6.89707	3.1875	3.1875	3.1875	3.64063	3.375	3.90625
target_06	29	192.1	92.9	Light Heavyweight	Heavyweight	6.5	6	89.0205	82.7	2	2	0	4	0.5	49.4	52.4	50.3	50.7	52.4	51.4	52.9	59	54.4333	59	52.5667				277.417	2509	3.988	0.219885	44.6187	107.28	2623.36	3.393	56.9665	6.75822	2.5	2.25	2.75	3.67188	3.34375	4
target_08	22	182.9	82.5	Middleweight	Heavyweight	6.9	5.7	88.4848	73	3	0	1	4	0.75	43.6	42.7	31.5	39.2667	43.6	46.9	45.5	43.4	45.2667	46.9	42.2667				460.421	2574	4.26	0.45176	57.195	141.959	2615.01	6.831	67.8963	8.69601	4.82813	5	4.65625	4.4375	4.46875	4.40625
target_09	27	184.1	123.4	Super heavyweight	Heavyweight	28.2	34.8	68.3144	84.3						45.7	52.3	53.3	50.4333	53.3	63.1	62.8	53.6	59.8333	63.1	55.1333				419.686	2481	5.032	0.972156	61.8194	133.416	2482.62	5.178	59.8028	6.84105	5.23438	5.4375	5.03125	3.10938	2.9375	3.28125
target_12	27	171	56.5	Flyweight	Lightweight	3	1.7	92.0354	52	5	2	0	7	0.714286	35.7	32.5	34.5	34.2333	35.7	36.7	33.4	31.3	33.8	36.7	34.0167				313.04	2673	6.552	0.329031	51.0164	100.844	2611.99	7.502	59.4081	8.74897	2.9375	3.09375	2.78125	3.96875	3.625	4.3125
target_13	19	163.5	60.4	Bantamweight	Lightweight	5.1	3.1	90.0662	54.4						36.6	40.2	37.2	38	40.2	40.3	37.9	37.3	38.5	40.3	38.25	4.06	3.97	10	395.79	2831	6.878	0.864094	61.3291	137.56	2643.88	9.378	56.3622	9.01265	5.26563	5.3125	5.21875	2.39063	2.28125	2.5
target_16	27	174.1	76.4	Welterweight	Middleweight	5.8	4.4	89.5288	68.4	7	2	0	9	0.777778	53.2	51.8	44.6	49.8667	53.2	50.1	41.6	46.6	46.1	50.1	47.9833	4.62	4.56	11.73	443.282	2403	15.204	1.27458	61.0925	159.328	2606.15	9.854	64.7956	7.61637	4.98438	5.03125	4.9375	3.32813	3.0625	3.59375
target_17	33	165.1	73.5	Welterweight	Middleweight	14	10.3	81.7687	60.1	5	6	0	11	0.454545	53.3	48.2	43.6	48.3667	53.3	44.3	42.8	42.4	43.1667	44.3	45.7667	3.37	3.37	9.66	466.557	2751	7.288	0.848771	59.9051	147.162	2484.04	9.74	59.1493	10.974	5.60938	5.78125	5.4375	3.15625	2.90625	3.40625
target_19	33	196	122.6	Super heavyweight	Heavyweight	16.3	20	79.6085	97.6	7	2	0	9	0.777778	69.7	62.8	60.1	64.2	69.7	62	63.4	64.8	63.4	64.8	63.8	5.96	5.32	11.65	388.792	2340	4.217	1.04683	54.5097	131.03	2526.2	11.291	60.0987	7.91433	4.45313	4.71875	4.1875	3.25	3.125	3.375
target_20	21	172.5	62.4	Featherweight	Lightweight	3	1.9	92.1474	57.5	2	1	0	3	0.666667	42.2	43.7	41.9	42.6	43.7	44.9	41.6	42.2	42.9	44.9	42.75	4.42	4.34	7.67	397.322	2720	24.786	0.59901	58.369	117.134	2527.17	9.819	57.9699	9.80201	3.32813	3.40625	3.25	3.28125	3.0625	3.5
target_22	21	178.5	77.9	Middleweight	Middleweight	7.2	5.6	88.19	68.7	2	2	0	4	0.5	61.1	58.9	58.1	59.3667	61.1	59	60.1	53.1	57.4	60.1	58.3833	4.73	4.6	8.97	401.202	2423	9.647	0.807573	58.5942	136.055	2573.46	12.107	56.7271	19.4095	4.73438	4.84375	4.625	2.34375	2.21875	2.46875
target_23	19	164.1	60.7	Bantamweight	Lightweight	6.8	4.1	88.6326	53.8	4	1	0	5	0.8	34.2	32.5	33.1	33.2667	34.2	33.9	34.3	32.5	33.5667	34.3	33.4167	3.22	3.22	7.05	348.479	3150	7.284	0.421833	54.9613	113.471	2727.49	10.039	57.407	8.14609	2.71875	2.84375	2.59375	2.64063	2.65625	2.625
target_24	23	181.2	90.5	Light Heavyweight	Heavyweight	14.1	12.8	81.6575	73.9	7	1	1	9	0.777778	41.3	44.5	45.8	43.8667	45.8	53.9	58.6	58.2	56.9	58.6	50.3833	3.89	3.89	9.76	243.503	2967	14.695	0.201229	46.2282	124.685	2616.95	5.083	60.4405	3.98135	1.82813	1.5625	2.09375	4.09375	3.84375	4.34375
target_25	24	182	77.3	Middleweight	Middleweight	6	4.6	89.392	69.1	7	3	0	10	0.7	54	55.7	53.3	54.3333	55.7	55.3	49.3	51.7	52.1	55.3	53.2167	5.41	5.23	9.08	372.111	2500	9.356	0.217677	55.69	129.935	2652.9	7.483	60.2453	8.47758	3.82813	3.875	3.78125	3.46875	3.40625	3.53125
target_26	21	167.2	61.4	Featherweight	Lightweight	4.6	2.8	90.7166	55.7	6	3	0	9	0.666667	41.5	42.5	42.4	42.1333	42.5	43.6	43.1	42.1	42.9333	43.6	42.5333	4.11	4.11	9.86	414.425	2734	6.671	0.907281	56.3078	102.986	2631.3	3.127	55.2594	3.95096	4.07813	4.3125	3.84375	2.96875	2.78125	3.15625
target_27	30	183.4	85.5	Light Heavyweight	Heavyweight	8.3	7.1	87.2515	74.6	13	2	0	15	0.866667	51	63.4	64.3	59.5667	64.3	63.5	62.1	60.1	61.9	63.5	60.7333	4.68	4.43	10.94	423.558	2325	10.682	0.406083	49.018	107.744	2470.31	7.349	53.0296	10.1646	3.07813	3.09375	3.0625	2.96875	2.8125	3.125
target_28	21	175.5	66.1	Lightweight	Lightweight	5.3	3.5	90.0151	59.5	7	2	0	9	0.777778	33.4	34.3	29.4	32.3667	34.3	32.4	30.3	39.9	34.2	39.9	33.2833	3.68	3.65	5.83	403.236	2525	10.203	0.36951	58.9591	113.526	2527.32	8.902	58.1174	11.8307	4.39063	4.3125	4.46875	3.51563	3.1875	3.84375
target_29	22	179.3	84.2	Light Heavyweight	Heavyweight	5.6	4.7	89.7862	75.6						54.7	57.4	63.7	58.6	63.7	68	65.8	64.8	66.2	68	62.4	5.78	4.15	4.32	426.623	2677	3.857	1.02667	53.8763	106.212	2623.91	6.014	56.208	5.92509	4.98438	5.1875	4.78125	3.34375	3.125	3.5625
target_30	30	164.6	65.1	Featherweight	Lightweight	5.5	3.6	89.7081	58.4						50.3	52.7	52.9	51.9667	52.9	54.6	51.4	50	52	54.6	51.9833				351.179	2477	14.055	0.600833	48.2087	156.573	2500.8	9.367	56.8185	7.42855	2.85938	2.71875	3	3.28125	3	3.5625
target_31	33	187.2	111.1	Heavyweight	Heavyweight	18.2	20.2	77.8578	86.5	13	1	0	14	0.928571	65.4	55.6	54.1	58.3667	65.4	56.6	48.2	47.6	50.8	56.6	54.5833	4.37	4.37	10.9	462.804	2714	9.948	0.626615	60.6625	126.971	2416.51	12.226	66.777	2.89838	5.40625	5.5	5.3125	4.45313	4.4375	4.46875
target_32	23	168.5	60.8	Bantamweight	Lightweight	3.5	2.1	91.7763	55.8	13	3	0	16	0.8125	46	39.7	48.5	44.7333	48.5	47.5	43.4	44.9	45.2667	47.5	45	3.53	3.41	4.58	348.635	2776	2.926	0.573667	49.8066	149.862	2500.53	13.856	62.5623	7.95746	3.125	3.25	3	3.21875	3.15625	3.28125
target_33	19	168.2	57.5	Bantamweight	Lightweight	6.5	3.7	88.8696	51.1	2	2	0	4	0.5	41.8	41	39.4	40.7333	41.8	36.1	31.3	33.3	33.5667	36.1	37.15	4.27	3.74	5.44	386.406	3050	21.273	0.817792	54.8503	128.307	2717.01	9.147	54.0843	10.2145	3.17188	3.4375	2.90625	2.4375	2.3125	2.5625
target_34	25	184.2	134.1	Super heavyweight	Heavyweight	29.9	40.1	66.6667	89.4	2	1	0	3	0.666667	44.8	49	42.5	45.4333	49	39.1	38.8	34.5	37.4667	39.1	41.45	4.98	4.66	8.61	371.141	2511	8.645	0.565823	51.2479	117.501	2310.29	5.821	53.9503	8.93232	3.0625	3.03125	3.09375	3.125	2.71875	3.53125
target_35	20	177.3	70.2	Lightweight	Middleweight	3	2.1	92.1652	64.7	7	4	0	11	0.636364	48.1	34.6	38.3	40.3333	48.1	54	60	58.1	57.3667	60	48.85	5.01	4.73	11.15	330.141	2727	20.986	0.633062	47.7555	121.441	2689	8.924	58.5902	6.92417	1.6875	1.84375	1.53125	3.53125	3.1875	3.875
target_36	28	169.2	61.3	Featherweight	Lightweight	3.6	2.2	91.5171	56.1	0	2	0	2	0	42.5	40.1	41.4	41.3333	42.5	42.7	40.4	43.6	42.2333	43.6	41.7833	4	3.58	3.89	462.948	2812	9.283	1.2658	58.4172	142.638	2477.81	11.2	59.3463	8.50571	5.34375	5.71875	4.96875	3.34375	2.96875	3.71875
target_38	20	179.5	77.6	Middleweight	Middleweight	3.9	3	91.366	70.9						66.3	64.4	65.8	65.5	66.3	63.1	62.3	61	62.1333	63.1	63.8167	4.23	4.23	10.72	340.4	3094	11.368	0.138073	50.741	128.479	2608.66	10.695	61.7799	5.88217	2.67188	2.59375	2.75	4.67188	4.4375	4.90625
target_40	20	170.7	69.8	Lightweight	Middleweight	4.7	3.3	90.5444	63.2	3	0	0	3	1	36.1	25.4	28.7	30.0667	36.1	35.7	38.7	35.1	36.5	38.7	33.2833	5.79	5.63	9.73	492.725	2595	8.063	0.761073	58.6551	179.099	2424.43	9.347	56.1246	7.99604	5.20313	5.28125	5.125	2.79688	2.9375	2.65625
target_42	28	182.3	94.7	Heavyweight	Heavyweight	11.8	11.2	83.8437	79.4	11	2	0	13	0.846154	64	76	62	67.3333	76	57.1	52.3	51.3	53.5667	57.1	60.45	5.53	5.26	9	442.716	2196	5.455	0.908031	56.8287	124.725	2569.28	9.828	63.44	3.43901	5.71875	5.90625	5.53125	4.09375	4	4.1875
target_43	19	172.8	60.1	Bantamweight	Lightweight	3.8	2.3	91.3478	54.9						54.3	55.6	52.9	54.2667	55.6	57.3	57	56.9	57.0667	57.3	55.6667	4.45	4.34	6.72	345.191	2792	8.175	0.730031	53.0435	119.854	2510.53	3.352	57.2188	5.94499	3.34375	3.40625	3.28125	2.45313	2.09375	2.8125
target_44	19	194.4	117.2	Heavyweight	Heavyweight	18.3	21.4	77.8157	91.2	2	5	0	7	0.285714	62.3	61.8	53.7	59.2667	62.3	55.3	54.1	46.7	52.0333	55.3	55.65	3.64	3.64	8.9	375.998	2486	6.495	0.414896	59.3597	110.959	2474.3	11.099	57.4433	9.14579	4.32813	4.4375	4.21875	4.17188	4.09375	4.25
target_46	21	176.4	76.5	Welterweight	Middleweight	8.9	6.8	86.6667	66.3	4	0	0	4	1	46.3	44.3	35.7	42.1	46.3	50.9	50.7	41.2	47.6	50.9	44.85	4.39	4.38	6.57	366.999	2863	3.723	0.403271	50.954	128.335	2488.5	12.468	58.3063	6.87401	3.625	3.625	3.625	2.65625	2.46875	2.84375
target_47	22	176	72.9	Welterweight	Middleweight	7.5	5.5	87.9287	64.1	9	3	0	12	0.75	67	67.3	64.8	66.3667	67.3	61.3	59.6	54.6	58.5	61.3	62.4333				440.402	2265	8.468	0.397365	58.7503	139.819	2459.58	9.027	59.851	7.29578	4.82813	4.875	4.78125	2.10938	1.78125	2.4375
target_48	27	182.5	76.8	Welterweight	Middleweight	9.4	8	86.0849	73	10	8	2	20	0.5	50	49.1	49.8	49.6333	50	47	49.6	42.2	46.2667	49.6	47.95	6.55	5.77	10.89	441.37	2715	5.728	1.2801	54.1836	117.21	2580.31	10.485	58.1361	9.82723	5.26563	5.625	4.90625	3.84375	3.5	4.1875
target_49	28	178.2	84.8	Light Heavyweight	Heavyweight	6.9	5.3	88.5417	68	12	5	0	17	0.705882	58	53.2	55.3	55.5	58	51	55.6	48.2	51.6	55.6	53.55	5.41	5.11	11.65	426.853	2515	17.51	0.358438	58.769	112.444	2498.77	11.496	55.1014	9.60205	3.54688	3.34375	3.75	2.90625	2.78125	3.03125
target_50	20	166.7	59.8	Bantamweight	Lightweight	3.7	2.2	91.4716	54.7						49.4	56.4	50.9	52.2333	56.4	50.4	45.8	46.6	47.6	50.4	49.9167	4.45	4.45	10.64	425	2982	8.959	0.16	54.1737	133.907	2659.85	8.706	60.1503	7.62057	3.0625	3.21875	2.90625	3.57813	3.40625	3.75
target_51	21	174.6	68.9	Lightweight	Middleweight	3.9	2.7	91.2917	62.9						62	62.4	63	62.4667	63	56.9	58	52	55.6333	58	59.05	2.46	2.45	3.86	412.026	2388	5.862	0.499969	55.683	116.483	2515.3	7.414	60.4796	3.52429	4.04688	3.9375	4.15625	4.25	4.21875	4.28125

## Sheet:  roar ratings individual
ID	age	height	weight	MMA_weight_category	Weight_group	Fat_percent	Fat_kg	MuscleMass_percent	MuscleMass_kg	wins	losses	draws	fights_count	win_ratio	right_handgrip_#1	right_handgrip_#rh2	right_handgrip_#rh3	right_handgrip_MEAN	right_handgrip_MAX	left_handgrip_#1	left_handgrip_#2	left_handgrip_#3	left_handgrip_MEAN	left_handgrip_MAX	Handgrip_mean	FVC_l	FEV1_l	PEF	Shout_F0_(h1)_hz	Shout_F3_(khz2)_hz	Shout_HNR_dB	Shout_duration_s	shout_intensity_mean_dB	Roar_rating_01F	Roar_rating_02F	Roar_rating_03M	Roar_rating_04F	Roar_rating_05F	Roar_rating_06F	Roar_rating_07F	Roar_rating_08F	Roar_rating_09F	Roar_rating_10F	Roar_rating_11F	Roar_rating_12M	Roar_rating_13F	Roar_rating_14M	Roar_rating_15M	Roar_rating_16F
target_01	22	189.5	77.9	Middleweight	Middleweight	4	3.1	91.2709	71.1	2	1	0	3	0.666667	47.2	46.7	48.1	47.3333	48.1	55	48.8	46.3	50.0333	55	48.6833	4.84	4.84	11.65	339.164	2330	9.543	0.598531	50.5966	1	6	1	5	3	4	2	4	2	1	2	3	3	2	1	3
target_02	23	174.2	75.2	Welterweight	Middleweight	7	5.3	88.2979	66.4	1	0	0	1	1	49.1	53.6	54.4	52.3667	54.4	45.8	48.7	46.3	46.9333	48.7	49.65	4.71	4.71	8.43	271.933	2394	7.286	0.400833	45.2757	1	1	1	2	3	1	3	5	2	1	2	3	3	2	5	2
target_03	21	173.7	71	Welterweight	Middleweight	4.2	3	90.9859	64.6	0	1	0	1	0	44.5	54.4	51.7	50.2	54.4	47.6	54.9	48.5	50.3333	54.9	50.2667	4.12	3.83	6.7	416.936	2464	6.865	0.849052	54.6513	2	4	6	5	5	5	2	4	3	1	3	6	5	6	4	7
target_04	21	183.6	118.9	Heavyweight	Heavyweight	23	27.3	73.2548	87.1	1	0	0	1	1	57.7	54.1	52.9	54.9	57.7	59.4	58	58.7	58.7	59.4	56.8	5.35	4.89	7.04	413.573	2492	4.06	0.998615	57.4121	6	4	7	7	5	6	4	5	5	4	6	5	5	6	6	7
target_05	31	161.2	57.4	Bantamweight	Lightweight	7.7	4.4	87.6307	50.3	3	1	0	4	0.75	41.9	41.5	42.2	41.8667	42.2	38.8	38.4	37.3	38.1667	38.8	40.0167	3.51	3.22	5.25	453.997	2744	11.481	0.711458	50.4532	2	4	5	6	4	1	1	4	4	1	2	4	5	4	3	3
target_06	29	192.1	92.9	Light Heavyweight	Heavyweight	6.5	6	89.0205	82.7	2	2	0	4	0.5	49.4	52.4	50.3	50.7	52.4	51.4	52.9	59	54.4333	59	52.5667				277.417	2509	3.988	0.219885	44.6187	1	4	2	6	3	2	1	1	4	1	2	1	3	3	3	2
target_08	22	182.9	82.5	Middleweight	Heavyweight	6.9	5.7	88.4848	73	3	0	1	4	0.75	43.6	42.7	31.5	39.2667	43.6	46.9	45.5	43.4	45.2667	46.9	42.2667				460.421	2574	4.26	0.45176	57.195	4	2	3	4	5	5	4	7	4	5	4	6	5	6	7	6
target_09	27	184.1	123.4	Super heavyweight	Heavyweight	28.2	34.8	68.3144	84.3						45.7	52.3	53.3	50.4333	53.3	63.1	62.8	53.6	59.8333	63.1	55.1333				419.686	2481	5.032	0.972156	61.8194	3	6	6	7	6	5	4	5	4	7	7	7	5	4	7	6
target_12	27	171	56.5	Flyweight	Lightweight	3	1.7	92.0354	52	5	2	0	7	0.714286	35.7	32.5	34.5	34.2333	35.7	36.7	33.4	31.3	33.8	36.7	34.0167				313.04	2673	6.552	0.329031	51.0164	2	3	1	5	4	6	2	5	2	1	3	3	5	2	2	3
target_13	19	163.5	60.4	Bantamweight	Lightweight	5.1	3.1	90.0662	54.4						36.6	40.2	37.2	38	40.2	40.3	37.9	37.3	38.5	40.3	38.25	4.06	3.97	10	395.79	2831	6.878	0.864094	61.3291	3	5	7	6	5	7	6	5	3	6	6	7	4	5	5	5
target_16	27	174.1	76.4	Welterweight	Middleweight	5.8	4.4	89.5288	68.4	7	2	0	9	0.777778	53.2	51.8	44.6	49.8667	53.2	50.1	41.6	46.6	46.1	50.1	47.9833	4.62	4.56	11.73	443.282	2403	15.204	1.27458	61.0925	2	4	7	5	5	4	5	7	4	5	4	5	5	6	6	5
target_17	33	165.1	73.5	Welterweight	Middleweight	14	10.3	81.7687	60.1	5	6	0	11	0.454545	53.3	48.2	43.6	48.3667	53.3	44.3	42.8	42.4	43.1667	44.3	45.7667	3.37	3.37	9.66	466.557	2751	7.288	0.848771	59.9051	5	4	7	7	6	5	3	7	5	6	5	6	6	6	5	6
target_19	33	196	122.6	Super heavyweight	Heavyweight	16.3	20	79.6085	97.6	7	2	0	9	0.777778	69.7	62.8	60.1	64.2	69.7	62	63.4	64.8	63.4	64.8	63.8	5.96	5.32	11.65	388.792	2340	4.217	1.04683	54.5097	3	5	6	7	4	7	3	6	4	2	5	4	5	5	3	3
target_20	21	172.5	62.4	Featherweight	Lightweight	3	1.9	92.1474	57.5	2	1	0	3	0.666667	42.2	43.7	41.9	42.6	43.7	44.9	41.6	42.2	42.9	44.9	42.75	4.42	4.34	7.67	397.322	2720	24.786	0.59901	58.369	1	2	4	5	4	1	2	3	4	4	3	2	3	2	2	3
target_22	21	178.5	77.9	Middleweight	Middleweight	7.2	5.6	88.19	68.7	2	2	0	4	0.5	61.1	58.9	58.1	59.3667	61.1	59	60.1	53.1	57.4	60.1	58.3833	4.73	4.6	8.97	401.202	2423	9.647	0.807573	58.5942	3	6	4	7	6	5	4	6	1	7	5	5	5	6	5	7
target_23	19	164.1	60.7	Bantamweight	Lightweight	6.8	4.1	88.6326	53.8	4	1	0	5	0.8	34.2	32.5	33.1	33.2667	34.2	33.9	34.3	32.5	33.5667	34.3	33.4167	3.22	3.22	7.05	348.479	3150	7.284	0.421833	54.9613	2	3	1	3	3	4	1	2	5	2	3	3	4	2	3	4
target_24	23	181.2	90.5	Light Heavyweight	Heavyweight	14.1	12.8	81.6575	73.9	7	1	1	9	0.777778	41.3	44.5	45.8	43.8667	45.8	53.9	58.6	58.2	56.9	58.6	50.3833	3.89	3.89	9.76	243.503	2967	14.695	0.201229	46.2282	1	1	1	3	2	3	1	1	3	1	2	2	2	2	1	1
target_25	24	182	77.3	Middleweight	Middleweight	6	4.6	89.392	69.1	7	3	0	10	0.7	54	55.7	53.3	54.3333	55.7	55.3	49.3	51.7	52.1	55.3	53.2167	5.41	5.23	9.08	372.111	2500	9.356	0.217677	55.69	5	2	2	5	4	5	2	3	2	2	2	4	4	5	2	6
target_26	21	167.2	61.4	Featherweight	Lightweight	4.6	2.8	90.7166	55.7	6	3	0	9	0.666667	41.5	42.5	42.4	42.1333	42.5	43.6	43.1	42.1	42.9333	43.6	42.5333	4.11	4.11	9.86	414.425	2734	6.671	0.907281	56.3078	4	4	6	6	5	5	4	5	5	3	6	5	3	3	3	3
target_27	30	183.4	85.5	Light Heavyweight	Heavyweight	8.3	7.1	87.2515	74.6	13	2	0	15	0.866667	51	63.4	64.3	59.5667	64.3	63.5	62.1	60.1	61.9	63.5	60.7333	4.68	4.43	10.94	423.558	2325	10.682	0.406083	49.018	3	5	2	4	4	6	2	1	5	2	2	6	4	3	3	3
target_28	21	175.5	66.1	Lightweight	Lightweight	5.3	3.5	90.0151	59.5	7	2	0	9	0.777778	33.4	34.3	29.4	32.3667	34.3	32.4	30.3	39.9	34.2	39.9	33.2833	3.68	3.65	5.83	403.236	2525	10.203	0.36951	58.9591	3	3	3	6	5	5	2	4	5	2	3	4	5	4	5	5
target_29	22	179.3	84.2	Light Heavyweight	Heavyweight	5.6	4.7	89.7862	75.6						54.7	57.4	63.7	58.6	63.7	68	65.8	64.8	66.2	68	62.4	5.78	4.15	4.32	426.623	2677	3.857	1.02667	53.8763	3	4	6	6	4	7	3	6	6	1	5	5	5	6	4	6
target_30	30	164.6	65.1	Featherweight	Lightweight	5.5	3.6	89.7081	58.4						50.3	52.7	52.9	51.9667	52.9	54.6	51.4	50	52	54.6	51.9833				351.179	2477	14.055	0.600833	48.2087	1	2	2	5	2	2	5	1	3	2	3	6	5	2	5	3
target_31	33	187.2	111.1	Heavyweight	Heavyweight	18.2	20.2	77.8578	86.5	13	1	0	14	0.928571	65.4	55.6	54.1	58.3667	65.4	56.6	48.2	47.6	50.8	56.6	54.5833	4.37	4.37	10.9	462.804	2714	9.948	0.626615	60.6625	4	3	6	7	5	5	4	6	4	5	4	5	5	6	6	7
target_32	23	168.5	60.8	Bantamweight	Lightweight	3.5	2.1	91.7763	55.8	13	3	0	16	0.8125	46	39.7	48.5	44.7333	48.5	47.5	43.4	44.9	45.2667	47.5	45	3.53	3.41	4.58	348.635	2776	2.926	0.573667	49.8066	2	4	1	5	5	3	1	1	2	1	5	3	4	3	2	4
target_33	19	168.2	57.5	Bantamweight	Lightweight	6.5	3.7	88.8696	51.1	2	2	0	4	0.5	41.8	41	39.4	40.7333	41.8	36.1	31.3	33.3	33.5667	36.1	37.15	4.27	3.74	5.44	386.406	3050	21.273	0.817792	54.8503	3	3	2	5	5	1	3	3	6	2	4	4	4	2	2	4
target_34	25	184.2	134.1	Super heavyweight	Heavyweight	29.9	40.1	66.6667	89.4	2	1	0	3	0.666667	44.8	49	42.5	45.4333	49	39.1	38.8	34.5	37.4667	39.1	41.45	4.98	4.66	8.61	371.141	2511	8.645	0.565823	51.2479	1	3	2	5	4	1	3	5	5	1	3	4	4	3	2	3
target_35	20	177.3	70.2	Lightweight	Middleweight	3	2.1	92.1652	64.7	7	4	0	11	0.636364	48.1	34.6	38.3	40.3333	48.1	54	60	58.1	57.3667	60	48.85	5.01	4.73	11.15	330.141	2727	20.986	0.633062	47.7555	1	2	1	3	2	2	1	4	3	2	1	1	3	1	1	1
target_36	28	169.2	61.3	Featherweight	Lightweight	3.6	2.2	91.5171	56.1	0	2	0	2	0	42.5	40.1	41.4	41.3333	42.5	42.7	40.4	43.6	42.2333	43.6	41.7833	4	3.58	3.89	462.948	2812	9.283	1.2658	58.4172	5	7	5	6	5	7	3	5	6	1	4	5	6	7	4	7
target_38	20	179.5	77.6	Middleweight	Middleweight	3.9	3	91.366	70.9						66.3	64.4	65.8	65.5	66.3	63.1	62.3	61	62.1333	63.1	63.8167	4.23	4.23	10.72	340.4	3094	11.368	0.138073	50.741	4	1	1	3	3	4	1	1	4	4	4	3	3	3	1	1
target_40	20	170.7	69.8	Lightweight	Middleweight	4.7	3.3	90.5444	63.2	3	0	0	3	1	36.1	25.4	28.7	30.0667	36.1	35.7	38.7	35.1	36.5	38.7	33.2833	5.79	5.63	9.73	492.725	2595	8.063	0.761073	58.6551	4	3	6	5	7	5	6	7	5	2	6	7	6	5	4	6
target_42	28	182.3	94.7	Heavyweight	Heavyweight	11.8	11.2	83.8437	79.4	11	2	0	13	0.846154	64	76	62	67.3333	76	57.1	52.3	51.3	53.5667	57.1	60.45	5.53	5.26	9	442.716	2196	5.455	0.908031	56.8287	6	5	7	7	6	7	4	7	4	3	6	7	5	6	6	7
target_43	19	172.8	60.1	Bantamweight	Lightweight	3.8	2.3	91.3478	54.9						54.3	55.6	52.9	54.2667	55.6	57.3	57	56.9	57.0667	57.3	55.6667	4.45	4.34	6.72	345.191	2792	8.175	0.730031	53.0435	1	3	5	3	4	5	6	1	3	1	3	4	3	3	2	4
target_44	19	194.4	117.2	Heavyweight	Heavyweight	18.3	21.4	77.8157	91.2	2	5	0	7	0.285714	62.3	61.8	53.7	59.2667	62.3	55.3	54.1	46.7	52.0333	55.3	55.65	3.64	3.64	8.9	375.998	2486	6.495	0.414896	59.3597	5	4	3	6	3	5	2	3	3	5	5	5	4	6	5	5
target_46	21	176.4	76.5	Welterweight	Middleweight	8.9	6.8	86.6667	66.3	4	0	0	4	1	46.3	44.3	35.7	42.1	46.3	50.9	50.7	41.2	47.6	50.9	44.85	4.39	4.38	6.57	366.999	2863	3.723	0.403271	50.954	4	3	2	4	3	6	4	1	4	1	3	5	3	3	3	4
target_47	22	176	72.9	Welterweight	Middleweight	7.5	5.5	87.9287	64.1	9	3	0	12	0.75	67	67.3	64.8	66.3667	67.3	61.3	59.6	54.6	58.5	61.3	62.4333				440.402	2265	8.468	0.397365	58.7503	5	4	3	7	5	7	2	2	5	3	2	5	4	5	5	7
target_48	27	182.5	76.8	Welterweight	Middleweight	9.4	8	86.0849	73	10	8	2	20	0.5	50	49.1	49.8	49.6333	50	47	49.6	42.2	46.2667	49.6	47.95	6.55	5.77	10.89	441.37	2715	5.728	1.2801	54.1836	3	5	6	7	5	4	5	5	4	4	7	5	6	4	5	7
target_49	28	178.2	84.8	Light Heavyweight	Heavyweight	6.9	5.3	88.5417	68	12	5	0	17	0.705882	58	53.2	55.3	55.5	58	51	55.6	48.2	51.6	55.6	53.55	5.41	5.11	11.65	426.853	2515	17.51	0.358438	58.769	2	2	5	4	4	2	2	2	5	2	3	6	4	4	3	4
target_50	20	166.7	59.8	Bantamweight	Lightweight	3.7	2.2	91.4716	54.7						49.4	56.4	50.9	52.2333	56.4	50.4	45.8	46.6	47.6	50.4	49.9167	4.45	4.45	10.64	425	2982	8.959	0.16	54.1737	4	2	1	5	3	1	1	4	6	2	2	6	4	3	2	5
target_51	21	174.6	68.9	Lightweight	Middleweight	3.9	2.7	91.2917	62.9						62	62.4	63	62.4667	63	56.9	58	52	55.6333	58	59.05	2.46	2.45	3.86	412.026	2388	5.862	0.499969	55.683	1	4	4	5	5	5	1	4	4	2	4	6	5	4	4	6
[truncated: 48 more columns]

## Sheet: utterance ratings individual
ID	age	height	weight	MMA_weight_category	Weight_group	Fat_percent	Fat_kg	MuscleMass_percent	MuscleMass_kg	wins	losses	draws	fights_count	win_ratio	right_handgrip_#1	right_handgrip_#rh2	right_handgrip_#rh3	right_handgrip_MEAN	right_handgrip_MAX	left_handgrip_#1	left_handgrip_#2	left_handgrip_#3	left_handgrip_MEAN	left_handgrip_MAX	Handgrip_mean	FVC_l	FEV1_l	PEF	Utterance_F0_Hz	Utterance_F3(burg)_Hz	Utterance_HNR_dB	Utterance_intensity_dB	Utterance_duration_s	Utterance_rating_01F	Utterance_rating_02F	Utterance_rating_03M	Utterance_rating_04F	Utterance_rating_05F	Utterance_rating_06F	Utterance_rating_07F	Utterance_rating_08F	Utterance_rating_09F	Utterance_rating_10F	Utterance_rating_11F	Utterance_rating_12M	Utterance_rating_13F	Utterance_rating_14M	Utterance_rating_15M	Utterance_rating_16F
target_01	22	189.5	77.9	Middleweight	Middleweight	4	3.1	91.2709	71.1	2	1	0	3	0.666667	47.2	46.7	48.1	47.3333	48.1	55	48.8	46.3	50.0333	55	48.6833	4.84	4.84	11.65	111.679	2352.29	11.188	59.417	10.023	4	4	6	5	4	4	2	3	2	3	5	5	2	5	3	5
target_02	23	174.2	75.2	Welterweight	Middleweight	7	5.3	88.2979	66.4	1	0	0	1	1	49.1	53.6	54.4	52.3667	54.4	45.8	48.7	46.3	46.9333	48.7	49.65	4.71	4.71	8.43	115.888	2436.67	8.243	58.4784	9.28001	5	5	7	5	4	4	2	5	5	2	4	2	2	5	4	5
target_03	21	173.7	71	Welterweight	Middleweight	4.2	3	90.9859	64.6	0	1	0	1	0	44.5	54.4	51.7	50.2	54.4	47.6	54.9	48.5	50.3333	54.9	50.2667	4.12	3.83	6.7	140.17	2551.42	12.592	62.8659	6.71097	5	4	6	6	3	5	1	5	4	1	3	4	1	3	3	4
target_04	21	183.6	118.9	Heavyweight	Heavyweight	23	27.3	73.2548	87.1	1	0	0	1	1	57.7	54.1	52.9	54.9	57.7	59.4	58	58.7	58.7	59.4	56.8	5.35	4.89	7.04	106.656	2441.17	3.397	52.7326	9.80604	5	3	3	5	4	5	2	1	3	1	2	3	3	2	1	1
target_05	31	161.2	57.4	Bantamweight	Lightweight	7.7	4.4	87.6307	50.3	3	1	0	4	0.75	41.9	41.5	42.2	41.8667	42.2	38.8	38.4	37.3	38.1667	38.8	40.0167	3.51	3.22	5.25	171.525	2713.72	14.205	63.8969	6.89707	5	4	5	5	4	5	1	3	4	1	1	4	2	5	2	4
target_06	29	192.1	92.9	Light Heavyweight	Heavyweight	6.5	6	89.0205	82.7	2	2	0	4	0.5	49.4	52.4	50.3	50.7	52.4	51.4	52.9	59	54.4333	59	52.5667				107.28	2623.36	3.393	56.9665	6.75822	3	5	1	6	4	4	1	1	5	1	3	2	5	5	3	2
target_08	22	182.9	82.5	Middleweight	Heavyweight	6.9	5.7	88.4848	73	3	0	1	4	0.75	43.6	42.7	31.5	39.2667	43.6	46.9	45.5	43.4	45.2667	46.9	42.2667				141.959	2615.01	6.831	67.8963	8.69601	6	5	6	1	4	5	1	5	5	4	4	3	1	4	3	6
target_09	27	184.1	123.4	Super heavyweight	Heavyweight	28.2	34.8	68.3144	84.3						45.7	52.3	53.3	50.4333	53.3	63.1	62.8	53.6	59.8333	63.1	55.1333				133.416	2482.62	5.178	59.8028	6.84105	2	5	6	5	2	3	1	2	2	2	2	5	3	3	2	2
target_12	27	171	56.5	Flyweight	Lightweight	3	1.7	92.0354	52	5	2	0	7	0.714286	35.7	32.5	34.5	34.2333	35.7	36.7	33.4	31.3	33.8	36.7	34.0167				100.844	2611.99	7.502	59.4081	8.74897	2	4	5	6	3	3	1	3	4	1	4	5	3	5	3	2
target_13	19	163.5	60.4	Bantamweight	Lightweight	5.1	3.1	90.0662	54.4						36.6	40.2	37.2	38	40.2	40.3	37.9	37.3	38.5	40.3	38.25	4.06	3.97	10	137.56	2643.88	9.378	56.3622	9.01265	4	2	2	3	3	2	1	2	3	2	1	2	2	3	1	5
target_16	27	174.1	76.4	Welterweight	Middleweight	5.8	4.4	89.5288	68.4	7	2	0	9	0.777778	53.2	51.8	44.6	49.8667	53.2	50.1	41.6	46.6	46.1	50.1	47.9833	4.62	4.56	11.73	159.328	2606.15	9.854	64.7956	7.61637	2	5	6	1	2	5	1	4	2	2	2	4	2	4	2	3
target_17	33	165.1	73.5	Welterweight	Middleweight	14	10.3	81.7687	60.1	5	6	0	11	0.454545	53.3	48.2	43.6	48.3667	53.3	44.3	42.8	42.4	43.1667	44.3	45.7667	3.37	3.37	9.66	147.162	2484.04	9.74	59.1493	10.974	1	1	5	6	2	4	1	6	2	1	2	5	3	3	3	3
target_19	33	196	122.6	Super heavyweight	Heavyweight	16.3	20	79.6085	97.6	7	2	0	9	0.777778	69.7	62.8	60.1	64.2	69.7	62	63.4	64.8	63.4	64.8	63.8	5.96	5.32	11.65	131.03	2526.2	11.291	60.0987	7.91433	5	4	3	2	3	3	1	4	2	2	2	3	1	5	2	2
target_20	21	172.5	62.4	Featherweight	Lightweight	3	1.9	92.1474	57.5	2	1	0	3	0.666667	42.2	43.7	41.9	42.6	43.7	44.9	41.6	42.2	42.9	44.9	42.75	4.42	4.34	7.67	117.134	2527.17	9.819	57.9699	9.80201	3	3	3	5	3	2	3	2	3	2	1	3	1	2	2	3
target_22	21	178.5	77.9	Middleweight	Middleweight	7.2	5.6	88.19	68.7	2	2	0	4	0.5	61.1	58.9	58.1	59.3667	61.1	59	60.1	53.1	57.4	60.1	58.3833	4.73	4.6	8.97	136.055	2573.46	12.107	56.7271	19.4095	1	2	2	6	3	4	3	2	3	1	1	3	3	5	1	3
target_23	19	164.1	60.7	Bantamweight	Lightweight	6.8	4.1	88.6326	53.8	4	1	0	5	0.8	34.2	32.5	33.1	33.2667	34.2	33.9	34.3	32.5	33.5667	34.3	33.4167	3.22	3.22	7.05	113.471	2727.49	10.039	57.407	8.14609	2	2	2	5	3	3	2	4	2	2	1	2	3	2	1	5
target_24	23	181.2	90.5	Light Heavyweight	Heavyweight	14.1	12.8	81.6575	73.9	7	1	1	9	0.777778	41.3	44.5	45.8	43.8667	45.8	53.9	58.6	58.2	56.9	58.6	50.3833	3.89	3.89	9.76	124.685	2616.95	5.083	60.4405	3.98135	5	4	5	6	5	6	2	4	3	1	4	4	3	5	3	3
target_25	24	182	77.3	Middleweight	Middleweight	6	4.6	89.392	69.1	7	3	0	10	0.7	54	55.7	53.3	54.3333	55.7	55.3	49.3	51.7	52.1	55.3	53.2167	5.41	5.23	9.08	129.935	2652.9	7.483	60.2453	8.47758	4	2	3	4	3	5	1	5	3	1	3	2	3	5	2	3
target_26	21	167.2	61.4	Featherweight	Lightweight	4.6	2.8	90.7166	55.7	6	3	0	9	0.666667	41.5	42.5	42.4	42.1333	42.5	43.6	43.1	42.1	42.9333	43.6	42.5333	4.11	4.11	9.86	102.986	2631.3	3.127	55.2594	3.95096	1	2	2	5	3	4	2	3	3	2	2	3	3	3	2	4
target_27	30	183.4	85.5	Light Heavyweight	Heavyweight	8.3	7.1	87.2515	74.6	13	2	0	15	0.866667	51	63.4	64.3	59.5667	64.3	63.5	62.1	60.1	61.9	63.5	60.7333	4.68	4.43	10.94	107.744	2470.31	7.349	53.0296	10.1646	4	2	1	5	3	5	1	3	2	1	1	4	3	4	1	3
target_28	21	175.5	66.1	Lightweight	Lightweight	5.3	3.5	90.0151	59.5	7	2	0	9	0.777778	33.4	34.3	29.4	32.3667	34.3	32.4	30.3	39.9	34.2	39.9	33.2833	3.68	3.65	5.83	113.526	2527.32	8.902	58.1174	11.8307	2	5	4	5	4	2	1	2	4	1	2	5	3	4	4	1
target_29	22	179.3	84.2	Light Heavyweight	Heavyweight	5.6	4.7	89.7862	75.6						54.7	57.4	63.7	58.6	63.7	68	65.8	64.8	66.2	68	62.4	5.78	4.15	4.32	106.212	2623.91	6.014	56.208	5.92509	2	3	4	6	4	5	1	1	4	2	3	4	1	4	2	2
target_30	30	164.6	65.1	Featherweight	Lightweight	5.5	3.6	89.7081	58.4						50.3	52.7	52.9	51.9667	52.9	54.6	51.4	50	52	54.6	51.9833				156.573	2500.8	9.367	56.8185	7.42855	2	2	6	4	4	2	1	4	6	1	4	3	1	4	2	5
target_31	33	187.2	111.1	Heavyweight	Heavyweight	18.2	20.2	77.8578	86.5	13	1	0	14	0.928571	65.4	55.6	54.1	58.3667	65.4	56.6	48.2	47.6	50.8	56.6	54.5833	4.37	4.37	10.9	126.971	2416.51	12.226	66.777	2.89838	2	3	6	6	4	6	2	2	3	4	3	3	3	5	3	6
target_32	23	168.5	60.8	Bantamweight	Lightweight	3.5	2.1	91.7763	55.8	13	3	0	16	0.8125	46	39.7	48.5	44.7333	48.5	47.5	43.4	44.9	45.2667	47.5	45	3.53	3.41	4.58	149.862	2500.53	13.856	62.5623	7.95746	3	1	3	4	3	3	1	6	5	2	3	3	2	3	2	3
target_33	19	168.2	57.5	Bantamweight	Lightweight	6.5	3.7	88.8696	51.1	2	2	0	4	0.5	41.8	41	39.4	40.7333	41.8	36.1	31.3	33.3	33.5667	36.1	37.15	4.27	3.74	5.44	128.307	2717.01	9.147	54.0843	10.2145	3	3	5	4	2	2	1	2	2	1	2	2	3	3	1	2
target_34	25	184.2	134.1	Super heavyweight	Heavyweight	29.9	40.1	66.6667	89.4	2	1	0	3	0.666667	44.8	49	42.5	45.4333	49	39.1	38.8	34.5	37.4667	39.1	41.45	4.98	4.66	8.61	117.501	2310.29	5.821	53.9503	8.93232	3	4	4	3	4	3	1	4	3	1	3	3	2	4	3	3
target_35	20	177.3	70.2	Lightweight	Middleweight	3	2.1	92.1652	64.7	7	4	0	11	0.636364	48.1	34.6	38.3	40.3333	48.1	54	60	58.1	57.3667	60	48.85	5.01	4.73	11.15	121.441	2689	8.924	58.5902	6.92417	5	2	6	6	4	4	3	2	3	1	1	1	2	5	3	3
target_36	28	169.2	61.3	Featherweight	Lightweight	3.6	2.2	91.5171	56.1	0	2	0	2	0	42.5	40.1	41.4	41.3333	42.5	42.7	40.4	43.6	42.2333	43.6	41.7833	4	3.58	3.89	142.638	2477.81	11.2	59.3463	8.50571	1	4	7	5	3	4	1	4	2	1	2	1	1	3	2	5
target_38	20	179.5	77.6	Middleweight	Middleweight	3.9	3	91.366	70.9						66.3	64.4	65.8	65.5	66.3	63.1	62.3	61	62.1333	63.1	63.8167	4.23	4.23	10.72	128.479	2608.66	10.695	61.7799	5.88217	5	4	6	4	5	5	1	4	3	3	4	5	2	6	4	3
target_40	20	170.7	69.8	Lightweight	Middleweight	4.7	3.3	90.5444	63.2	3	0	0	3	1	36.1	25.4	28.7	30.0667	36.1	35.7	38.7	35.1	36.5	38.7	33.2833	5.79	5.63	9.73	179.099	2424.43	9.347	56.1246	7.99604	2	4	3	5	3	4	1	5	5	1	3	4	2	2	1	5
target_42	28	182.3	94.7	Heavyweight	Heavyweight	11.8	11.2	83.8437	79.4	11	2	0	13	0.846154	64	76	62	67.3333	76	57.1	52.3	51.3	53.5667	57.1	60.45	5.53	5.26	9	124.725	2569.28	9.828	63.44	3.43901	4	3	6	5	4	6	2	3	4	3	5	4	2	5	3	6
target_43	19	172.8	60.1	Bantamweight	Lightweight	3.8	2.3	91.3478	54.9						54.3	55.6	52.9	54.2667	55.6	57.3	57	56.9	57.0667	57.3	55.6667	4.45	4.34	6.72	119.854	2510.53	3.352	57.2188	5.94499	1	1	4	1	4	2	1	6	5	1	1	1	2	3	2	4
target_44	19	194.4	117.2	Heavyweight	Heavyweight	18.3	21.4	77.8157	91.2	2	5	0	7	0.285714	62.3	61.8	53.7	59.2667	62.3	55.3	54.1	46.7	52.0333	55.3	55.65	3.64	3.64	8.9	110.959	2474.3	11.099	57.4433	9.14579	3	4	3	6	3	2	1	7	2	1	2	5	3	5	3	5
target_46	21	176.4	76.5	Welterweight	Middleweight	8.9	6.8	86.6667	66.3	4	0	0	4	1	46.3	44.3	35.7	42.1	46.3	50.9	50.7	41.2	47.6	50.9	44.85	4.39	4.38	6.57	128.335	2488.5	12.468	58.3063	6.87401	2	2	2	4	3	3	1	4	1	2	2	3	1	2	2	3
target_47	22	176	72.9	Welterweight	Middleweight	7.5	5.5	87.9287	64.1	9	3	0	12	0.75	67	67.3	64.8	66.3667	67.3	61.3	59.6	54.6	58.5	61.3	62.4333				139.819	2459.58	9.027	59.851	7.29578	4	1	2	4	3	2	1	1	1	1	1	1	1	2	1	3
target_48	27	182.5	76.8	Welterweight	Middleweight	9.4	8	86.0849	73	10	8	2	20	0.5	50	49.1	49.8	49.6333	50	47	49.6	42.2	46.2667	49.6	47.95	6.55	5.77	10.89	117.21	2580.31	10.485	58.1361	9.82723	3	5	6	4	3	2	3	3	4	2	3	5	1	5	3	3
target_49	28	178.2	84.8	Light Heavyweight	Heavyweight	6.9	5.3	88.5417	68	12	5	0	17	0.705882	58	53.2	55.3	55.5	58	51	55.6	48.2	51.6	55.6	53.55	5.41	5.11	11.65	112.444	2498.77	11.496	55.1014	9.60205	3	4	5	6	4	4	1	3	5	1	3	4	2	4	2	3
target_50	20	166.7	59.8	Bantamweight	Lightweight	3.7	2.2	91.4716	54.7						49.4	56.4	50.9	52.2333	56.4	50.4	45.8	46.6	47.6	50.4	49.9167	4.45	4.45	10.64	133.907	2659.85	8.706	60.1503	7.62057	4	2	6	4	3	4	1	6	5	2	4	5	1	3	2	6
target_51	21	174.6	68.9	Lightweight	Middleweight	3.9	2.7	91.2917	62.9						62	62.4	63	62.4667	63	56.9	58	52	55.6333	58	59.05	2.46	2.45	3.86	116.483	2515.3	7.414	60.4796	3.52429	6	3	6	6	4	6	3	3	5	4	5	2	2	6	3	5
[truncated: 48 more columns]
