# Supplementary material for: Roar of a Champion: Loudness and Voice Pitch Predict Perceived Fighting Ability but Not Success in MMA Fighters
Source: Front Psychol. 2019 Apr 30;10:859. doi: 10.3389/fpsyg.2019.00859 (PMC6502904; doi:10.3389/fpsyg.2019.00859)
Supplement: Table S22 — Exploratory correlation table. [file Table_4.xlsx]

## Sheet: exploratory correlations
Explotory correlation matrix
Pearson Correlations
	Statistics	age		height		weight		Fat (kg)		Muscle mass (kg)		Figting success		Handgrip mean (kp)		FVC (l)		FEV1 (l)		PEF		Roar rating by ALL		Utterance rating by ALL		Roar F0(h1) (Hz)		Roar F3 (khz2) (Hz)		Roar HNR (dB)		Roar duration (s)		Roar intensity (dB)		Utterance F0 (Hz)		Utterance F3(burg) (Hz)		Utterance HNR (dB)		Utterance intensity (dB)		Utterance duration (s)
age	Pearson's r	—
	p-value	—
	Upper 95% CI	—
	Lower 95% CI	—
height	Pearson's r	0.183		—
	p-value	0.258		—
	Upper 95% CI	0.468		—
	Lower 95% CI	-0.136		—
weight	Pearson's r	0.303		0.794	***	—
	p-value	0.057		< .001		—
	Upper 95% CI	0.562		0.886		—
	Lower 95% CI	-0.009		0.642		—
Fat (kg)	Pearson's r	0.261		0.532	***	0.91	***	—
	p-value	0.103		< .001		< .001		—
	Upper 95% CI	0.53		0.724		0.952		—
	Lower 95% CI	-0.055		0.264		0.836		—
Muscle mass (kg)	Pearson's r	0.298		0.905	***	0.954	***	0.757	***	—
	p-value	0.062		< .001		< .001		< .001		—
	Upper 95% CI	0.558		0.949		0.975		0.865		—
	Lower 95% CI	-0.015		0.827		0.913		0.584		—
Figting success	Pearson's r	0.014		0.042		0.141		0.131		0.119		—
	p-value	0.937		0.82		0.44		0.476		0.515		—
	Upper 95% CI	0.361		0.385		0.467		0.458		0.449		—
	Lower 95% CI	-0.336		-0.311		-0.218		-0.229		-0.239		—
Handgrip mean (kp)	Pearson's r	0.19		0.55	***	0.458	**	0.223		0.567	***	0.02		—
	p-value	0.239		< .001		0.003		0.167		< .001		0.913		—
	Upper 95% CI	0.474		0.735		0.673		0.5		0.746		0.366		—
	Lower 95% CI	-0.129		0.287		0.171		-0.095		0.31		-0.331		—
FVC (l)	Pearson's r	0.182		0.473	**	0.375	*	0.214		0.472	**	0.233		0.288		—
	p-value	0.303		0.005		0.029		0.224		0.005		0.233		0.099		—
	Upper 95% CI	0.49		0.699		0.633		0.515		0.699		0.558		0.571		—
	Lower 95% CI	-0.167		0.161		0.042		-0.134		0.159		-0.153		-0.056		—
FEV1 (l)	Pearson's r	0.15		0.477	**	0.362	*	0.206		0.449	**	0.335		0.229		0.935	***	—
	p-value	0.398		0.004		0.036		0.242		0.008		0.081		0.192		< .001		—
	Upper 95% CI	0.464		0.702		0.623		0.509		0.684		0.629		0.526		0.967		—
	Lower 95% CI	-0.199		0.166		0.027		-0.142		0.131		-0.044		-0.118		0.872		—
PEF	Pearson's r	0.256		0.394	*	0.314		0.165		0.38	*	0.236		0.225		0.443	**	0.625	***	—
	p-value	0.143		0.021		0.071		0.35		0.027		0.226		0.202		0.009		< .001		—
	Upper 95% CI	0.547		0.646		0.59		0.477		0.636		0.56		0.523		0.679		0.795		—
	Lower 95% CI	-0.09		0.065		-0.027		-0.183		0.048		-0.15		-0.123		0.123		0.364		—
Roar rating by ALL	Pearson's r	0.193		0.072		0.237		0.245		0.23		-0.138		0.111		0.219		0.137		-0.061		—
	p-value	0.233		0.66		0.142		0.128		0.153		0.453		0.494		0.213		0.439		0.733		—
	Upper 95% CI	0.476		0.375		0.51		0.517		0.505		0.222		0.409		0.519		0.454		0.283		—
	Lower 95% CI	-0.126		-0.245		-0.081		-0.072		-0.088		-0.464		-0.207		-0.129		-0.211		-0.391		—
Utterance rating by ALL	Pearson's r	0.173		0.351	*	0.177		0.027		0.286		-0.056		0.152		-0.077		-0.035		0.135		-0.168		—
	p-value	0.286		0.027		0.276		0.869		0.074		0.763		0.348		0.665		0.843		0.448		0.299		—
	Upper 95% CI	0.46		0.597		0.463		0.336		0.548		0.299		0.443		0.268		0.307		0.452		0.151		—
	Lower 95% CI	-0.147		0.044		-0.143		-0.287		-0.028		-0.397		-0.167		-0.405		-0.369		-0.213		-0.456		—
Roar F0(h1) (Hz)	Pearson's r	0.22		-0.152		0.016		0.058		-0.012		-0.098		-0.015		0.154		0.074		-0.037		0.796	***	-0.198		—
	p-value	0.173		0.35		0.923		0.721		0.942		0.592		0.927		0.384		0.677		0.838		< .001		0.22		—
	Upper 95% CI	0.497		0.168		0.326		0.363		0.301		0.259		0.298		0.468		0.402		0.305		0.888		0.121		—
	Lower 95% CI	-0.099		-0.442		-0.297		-0.258		-0.322		-0.432		-0.325		-0.194		-0.271		-0.37		0.645		-0.48		—
Roar F3 (khz2) (Hz)	Pearson's r	-0.313	*	-0.482	**	-0.409	**	-0.241		-0.471	**	-0.087		-0.432	**	-0.332		-0.358	*	-0.186		-0.284		-0.097		-0.175		—
	p-value	0.049		0.002		0.009		0.133		0.002		0.637		0.005		0.055		0.038		0.293		0.076		0.55		0.28		—
	Upper 95% CI	-0.002		-0.201		-0.112		0.076		-0.187		0.27		-0.139		0.007		-0.022		0.163		0.03		0.221		0.144		—
	Lower 95% CI	-0.569		-0.69		-0.639		-0.514		-0.683		-0.423		-0.655		-0.602		-0.621		-0.493		-0.547		-0.397		-0.461		—
Roar HNR (dB)	Pearson's r	-0.073		-0.224		-0.275		-0.243		-0.306		-0.08		-0.163		-0.031		0.024		0.203		-0.384	*	-0.099		-0.085		0.208		—
	p-value	0.653		0.165		0.086		0.131		0.055		0.662		0.315		0.863		0.892		0.249		0.015		0.545		0.603		0.197		—
	Upper 95% CI	0.244		0.094		0.04		0.074		0.006		0.276		0.157		0.311		0.359		0.507		-0.082		0.22		0.233		0.488		—
	Lower 95% CI	-0.376		-0.5		-0.54		-0.515		-0.564		-0.417		-0.452		-0.365		-0.317		-0.145		-0.621		-0.398		-0.386		-0.11		—
Roar duration (s)	Pearson's r	0.218		-0.074		0.092		0.158		0.082		-0.289		-0.004		0.328		0.167		-0.093		0.639	***	-0.241		0.513	***	-0.151		-0.099		—
	p-value	0.178		0.652		0.573		0.33		0.616		0.109		0.982		0.058		0.344		0.602		< .001		0.134		< .001		0.354		0.542		—
	Upper 95% CI	0.495		0.244		0.392		0.448		0.384		0.066		0.308		0.6		0.478		0.253		0.793		0.076		0.711		0.169		0.219		—
	Lower 95% CI	-0.101		-0.376		-0.226		-0.161		-0.236		-0.579		-0.315		-0.011		-0.181		-0.418		0.409		-0.514		0.24		-0.441		-0.399		—
Roar intensity (dB)	Pearson's r	-0.039		-0.057		0.115		0.18		0.042		-0.153		-0.058		-0.021		-0.01		0.041		0.818	***	-0.281		0.736	***	-0.112		-0.022		0.43	**	—
	p-value	0.813		0.725		0.479		0.265		0.798		0.402		0.721		0.906		0.953		0.817		< .001		0.079		< .001		0.492		0.891		0.006		—
	Upper 95% CI	0.276		0.259		0.412		0.466		0.349		0.206		0.258		0.319		0.329		0.374		0.9		0.033		0.852		0.207		0.291		0.654		—
	Lower 95% CI	-0.346		-0.362		-0.204		-0.139		-0.273		-0.477		-0.363		-0.357		-0.347		-0.301		0.679		-0.545		0.551		-0.409		-0.332		0.137		—
Utterance F0 (Hz)	Pearson's r	0.178		-0.417	**	-0.233		-0.146		-0.266		-0.021		-0.193		-0.092		-0.046		-0.049		0.254		-0.153		0.418	**	0.04		0.071		0.238		0.2		—
	p-value	0.271		0.007		0.149		0.368		0.097		0.911		0.232		0.603		0.795		0.781		0.113		0.344		0.007		0.806		0.663		0.139		0.217		—
	Upper 95% CI	0.464		-0.121		0.085		0.173		0.05		0.331		0.126		0.254		0.297		0.294		0.524		0.166		0.646		0.347		0.374		0.512		0.481		—
	Lower 95% CI	-0.141		-0.645		-0.507		-0.438		-0.533		-0.367		-0.476		-0.418		-0.379		-0.381		-0.062		-0.444		0.123		-0.275		-0.246		-0.079		-0.119		—
Utterance F3(burg) (Hz)	Pearson's r	-0.189		-0.367	*	-0.481	**	-0.473	**	-0.424	**	-0.128		-0.19		-0.141		-0.225		-0.089		-0.199		-0.045		-0.115		0.497	**	0.203		-0.058		-0.1		0.038		—
	p-value	0.243		0.02		0.002		0.002		0.006		0.486		0.24		0.425		0.2		0.617		0.219		0.785		0.481		0.001		0.208		0.722		0.54		0.818		—
	Upper 95% CI	0.13		-0.063		-0.199		-0.189		-0.129		0.231		0.129		0.207		0.122		0.257		0.12		0.271		0.204		0.7		0.484		0.258		0.218		0.345		—
	Lower 95% CI	-0.473		-0.609		-0.689		-0.684		-0.649		-0.456		-0.474		-0.458		-0.524		-0.415		-0.48		-0.351		-0.411		0.219		-0.115		-0.363		-0.399		-0.277		—
Utterance HNR (dB)	Pearson's r	0.167		-0.163		-0.21		-0.243		-0.171		-0.181		-0.099		-0.123		-0.093		0.008		0.088		0.08		0.26		0.052		0.146		0.076		0.14		0.458	**	-0.023		—
	p-value	0.303		0.316		0.193		0.131		0.291		0.322		0.545		0.489		0.6		0.964		0.587		0.626		0.105		0.749		0.369		0.641		0.388		0.003		0.888		—
	Upper 95% CI	0.455		0.157		0.108		0.074		0.148		0.179		0.22		0.225		0.253		0.345		0.389		0.382		0.529		0.358		0.438		0.379		0.433		0.674		0.291		—
	Lower 95% CI	-0.153		-0.451		-0.49		-0.515		-0.458		-0.498		-0.398		-0.443		-0.418		-0.331		-0.229		-0.238		-0.056		-0.264		-0.173		-0.241		-0.179		0.171		-0.332		—
Utterance intensity (dB)	Pearson's r	0.241		0.042		-0.051		-0.123		0.019		-0.004		0.062		-0.223		-0.156		0.042		0.163		0.561	***	0.18		-0.033		-0.117		-0.02		0.115		0.418	**	0.151		0.386	*	—
	p-value	0.134		0.799		0.754		0.448		0.908		0.983		0.703		0.206		0.378		0.814		0.315		< .001		0.268		0.837		0.473		0.902		0.479		0.007		0.352		0.014		—
	Upper 95% CI	0.514		0.349		0.265		0.196		0.329		0.345		0.367		0.125		0.192		0.375		0.452		0.743		0.465		0.281		0.202		0.293		0.412		0.645		0.442		0.622		—
	Lower 95% CI	-0.076		-0.273		-0.357		-0.419		-0.294		-0.352		-0.254		-0.522		-0.47		-0.301		-0.156		0.303		-0.14		-0.341		-0.413		-0.329		-0.204		0.122		-0.168		0.084		—
Utterance duration (s)	Pearson's r	-0.102		-0.021		-0.071		-0.04		-0.085		-0.186		-0.178		0.122		0.141		0.06		0.068		-0.356	*	0.057		-0.13		0.13		0.067		0.17		0.022		-0.092		0.223		-0.367	*	—
	p-value	0.533		0.897		0.661		0.806		0.601		0.309		0.273		0.493		0.428		0.735		0.677		0.024		0.728		0.426		0.424		0.681		0.294		0.892		0.571		0.167		0.02		—
	Upper 95% CI	0.217		0.292		0.246		0.275		0.232		0.174		0.142		0.442		0.457		0.39		0.372		-0.05		0.362		0.19		0.424		0.371		0.457		0.331		0.226		0.5		-0.063		—
	Lower 95% CI	-0.4		-0.331		-0.375		-0.347		-0.386		-0.502		-0.464		-0.226		-0.207		-0.284		-0.249		-0.601		-0.259		-0.424		-0.189		-0.25		-0.149		-0.291		-0.392		-0.095		-0.609		—
* p < .05, ** p < .01, *** p < .001
